# Supplementary material for: Transcriptional heterogeneity between primary adult grey and white matter astrocytes underlie differences in modulation of in vitro myelination
Source: J Neuroinflammation. 2020 Dec 11;17:373. doi: 10.1186/s12974-020-02045-3 (PMC7733297; doi:10.1186/s12974-020-02045-3)
Supplement: Supplementary file 1 — Additional file 1. List of genes with CPMs, fold changes and p-values. [file 12974_2020_2045_MOESM1_ESM.xlsx]

## Sheet: CPM
ensembl_gene_id	external_gene_name	gm 6	gm 5	gm 4	gm 3	gm 2	gm 1	wm 6	wm 5	wm 4	wm 3	wm 2	wm 1	average gm	average wm	gm_vs_wm LogFC	gm_vs_wm FDR
ENSRNOG00000002434	Tmem100	19.7979	1.13798	32.3204	18.7443	12.665	1.42433	0	0	0	0.416888	0	0.18442	14.3483	0.100218	6.74104	1.5855e-10
ENSRNOG00000010263	Cldn11	3281.3	111.901	3779.16	1747.95	1453.87	690.802	23.1521	35.9049	4.05568	79.4866	7.49045	14.938	1844.16	27.5046	5.98872	1.91571e-13
ENSRNOG00000037687	Rspo2	331.573	32.2427	512.868	203.825	117.975	87.9017	0	2.17166	0	13.2014	3.662	2.21304	214.398	3.54136	5.83784	3.04549e-09
ENSRNOG00000020151	Cdh1	1317.14	87.4347	812.073	1057.24	1037.14	1013.92	4.85447	26.06	1.23434	113.81	0.832272	10.6964	887.493	26.248	5.02888	5.03783e-07
ENSRNOG00000007256	Necab1	14.4741	2.08629	10.0638	12.2862	2.4289	7.7321	0	0.144778	0	0	1.33164	0	8.17857	0.246069	4.85912	4.64037e-06
ENSRNOG00000005781	Wnt16	82.0199	7.01754	85.7361	44.7343	60.7225	40.6953	0	3.32989	2.99768	6.39228	0	0	53.4876	2.11997	4.56161	1.6722e-06
ENSRNOG00000008178	Nxn	186.167	2.46562	55.5446	9.13589	3.46986	1.83129	0.933552	6.37022	0	2.77925	0	0.9221	43.1024	1.83419	4.44823	0.000930185
ENSRNOG00000046468	Ptgfr	7.4866	3.6036	17.8052	8.50582	3.81684	3.25562	0	0.868666	0	0.972738	0	0	7.41229	0.306901	4.35159	1.72989e-05
ENSRNOG00000023458	Dcaf12l1	84.3491	13.6557	103.154	84.4282	43.3732	22.9928	1.68039	2.17166	0.705336	11.5339	0.166455	0	58.6589	2.70962	4.34658	9.65683e-07
ENSRNOG00000001422	Col26a1	7.4866	5.6899	10.6444	3.62285	7.63369	1.83129	0	0.144778	0	0	1.33164	0.18442	6.15146	0.276806	4.30924	3.99745e-05
ENSRNOG00000029903	Spock3	48.247	0	67.1567	42.0566	11.971	16.4816	0	1.44778	0.176334	7.50398	0	0	30.9855	1.52135	4.25284	0.00341901
ENSRNOG00000012531	Ephb2	43.5887	2.65529	28.0626	16.8541	10.7566	8.95295	1.30697	0	1.23434	1.94548	1.33164	0	18.4784	0.969737	4.13268	2.18053e-07
ENSRNOG00000006280	Pcsk9	30.4455	11.0005	19.16	37.1736	20.1252	26.045	0	2.46122	1.058	3.3351	0.166455	0.55326	23.9916	1.26234	4.12551	1.1603e-11
ENSRNOG00000011360	Dkk2	15.805	2.84495	13.1604	7.56073	1.21445	2.44171	0	1.73733	0	0.416888	0	0	7.17121	0.359037	4.11071	0.000664973
ENSRNOG00000001528	Gap43	22.2934	1.70697	28.0626	16.6966	5.89876	6.91819	0	1.44778	0.176334	0.55585	0.166455	2.21304	13.5961	0.759909	4.04182	2.86289e-06
ENSRNOG00000029749	Pabpc4l	1.49732	5.31057	3.2901	5.98558	0	1.83129	0.373421	0.144778	0	0.416888	0	0	2.98581	0.155848	4.00546	0.00589373
ENSRNOG00000037897	NEWGENE_68440	0.332738	0.758653	19.9341	4.0954	5.37828	8.13905	0.746842	1.01344	0	0.277925	0.166455	0	6.43971	0.367444	3.94324	0.00119151
ENSRNOG00000005307	Slc4a10	16.8033	2.65529	36.5781	13.8613	0	1.01738	0	1.44778	0	0.138963	0	2.7663	11.8192	0.725507	3.90359	0.00973095
ENSRNOG00000024461	March11	15.805	4.17259	4.83838	12.4437	2.77589	8.13905	0	0.723888	0	2.2234	0	0	8.02911	0.491215	3.86743	0.000402492
ENSRNOG00000015505	Mfap5	1062.6	143.196	966.321	909.178	737.345	720.713	37.9022	63.7022	36.5012	64.7566	43.2782	49.2401	756.559	49.2301	3.86429	6.20193e-29
ENSRNOG00000008025	Bend5	76.8625	6.25889	88.6391	46.467	62.8044	38.05	1.8671	3.04033	0	9.58842	0	7.00796	53.1803	3.58397	3.81372	1.83269e-05
ENSRNOG00000006096	Slc26a7	56.0663	2.27596	63.286	35.1259	17.5228	21.1615	0	3.32989	0	10.1443	0	0	32.5731	2.24569	3.77504	0.0050538
ENSRNOG00000015812	Tm4sf1	189.161	22.3803	223.146	128.217	111.382	71.0132	4.66776	14.333	15.6937	10.0053	0.499364	6.27028	124.217	8.57824	3.76543	5.69203e-10
ENSRNOG00000030517	Zfp879	1.66369	1.32764	0.38707	3.46534	12.665	0.203476	0	0.289555	0.705336	0.416888	0	0	3.28537	0.235297	3.61525	0.0170892
ENSRNOG00000056643	Cdh8	53.4044	0.379326	26.5143	22.8397	53.2623	37.2362	0	2.02689	0.352668	9.72738	0	3.31956	32.2727	2.57108	3.58209	0.00161245
ENSRNOG00000015902	Cpxm2	10.1485	1.32764	36.9652	9.45092	4.33732	6.30776	2.42724	0.289555	0	1.25066	1.33164	0.18442	11.4229	0.913918	3.51255	0.000218825
ENSRNOG00000007866	Clec2d	4.15922	2.46562	10.6444	8.66334	0	6.91819	0	0.434333	1.058	1.1117	0	0	5.47513	0.434006	3.4987	0.00936422
ENSRNOG00000011151	Tenm4	44.2542	0	18.3858	23.1547	6.24575	13.6329	0	1.73733	1.76334	2.2234	0.166455	3.13514	17.6122	1.50428	3.45434	0.000808994
ENSRNOG00000015082	Nlrp10	8.98392	3.6036	37.5458	19.0593	10.4096	5.69733	0	0	0	0	3.82845	3.50398	14.2166	1.22207	3.44543	0.0058176
ENSRNOG00000008245	Ptgis	119.12	14.2247	95.6064	138.298	75.4694	94.2095	0.746842	18.3868	6.34803	19.3158	0.166455	5.34818	89.4881	8.38534	3.34355	2.03863e-05
ENSRNOG00000004275	Egfl6	3.32738	2.46562	4.25777	0.945092	2.94938	1.62781	0	0	1.23434	0.138963	0	0	2.59551	0.228883	3.32859	0.0204133
ENSRNOG00000018674	Ntrk3	21.628	0.379326	42.7713	16.6966	7.98067	1.83129	0	1.88211	0.176334	3.89095	2.49682	0	15.2145	1.4077	3.32199	0.00519624
ENSRNOG00000009434	RGD1310507	14.3077	9.10383	16.8376	22.0521	20.4722	10.9877	4.66776	2.46122	0	1.66755	0	0	15.6269	1.46609	3.308	0.000171155
ENSRNOG00000021902	Rmi2	1.49732	1.89663	0.774141	0	2.77589	1.22086	0	0	0.352668	0	0	0.36884	1.36081	0.120251	3.28189	0.0645878
ENSRNOG00000009848	Il18	9.31666	3.79326	5.80605	8.03328	4.8578	8.13905	0.933552	1.88211	0	0.55585	0.499364	0	6.65769	0.645146	3.22842	0.000134457
ENSRNOG00000004400	Avpr1a	343.053	34.898	203.986	326.214	244.625	348.555	20.5381	41.8407	39.4988	32.9341	3.16263	15.1224	250.222	25.5162	3.21469	4.67038e-09
ENSRNOG00000022921	Dact2	4.65833	2.46562	6.58019	3.46534	14.5734	5.08691	0	0	2.29234	1.1117	0.332909	0	6.1383	0.622825	3.18623	0.00479461
ENSRNOG00000023440	Phex	13.6423	0.189663	8.90262	1.10261	0	3.05214	1.12026	0.434333	0	1.1117	0	0	4.48155	0.444382	3.17154	0.0640225
ENSRNOG00000046744	Ankrd29	10.9803	0	16.4505	14.1764	6.07225	4.273	0.746842	0.868666	2.11601	0	0	1.65978	8.65874	0.898549	3.1532	0.00726968
ENSRNOG00000025735	Wdr86	5.82291	0	8.51554	7.2457	3.46986	0.610429	0	0	0	1.38963	0	1.29094	4.27741	0.446761	3.12541	0.0679127
ENSRNOG00000023549	Samd5	6.48839	0	5.99959	5.98558	1.56144	7.32514	1.30697	0	0	1.52859	0	0	4.56002	0.472594	3.12325	0.0557217
ENSRNOG00000011977	Sema5a	6.32202	3.03461	8.90262	7.71825	5.72527	8.13905	0	1.73733	1.23434	1.25066	0	0	6.6403	0.703722	3.10183	0.0010763
ENSRNOG00000050560	LOC103690054	3.16101	1.32764	3.09656	6.93067	0	4.67995	0	0.144778	0	1.25066	0.499364	0.18442	3.19931	0.346537	3.04246	0.0364283
ENSRNOG00000014010	Gfra2	8.48482	3.03461	5.03191	4.0954	4.51082	2.84867	1.12026	0	0.176334	1.80651	0	0	4.6677	0.517185	3.03877	0.00953828
ENSRNOG00000059890	Clec2d2	44.2542	1.32764	17.4182	26.9351	26.0239	28.0797	0	5.93588	0.705336	10.4222	0.166455	0	24.0065	2.87164	2.99024	0.0110868
ENSRNOG00000042522	Fam109b	4.49196	1.89663	3.09656	5.198	0.867465	0.813905	0.373421	0.289555	0.705336	0.138963	0	0.36884	2.72742	0.312686	2.98272	0.00973128
ENSRNOG00000021261	Rassf2	14.4741	0.758653	25.5466	17.3267	5.89876	8.13905	0.560131	2.02689	1.76334	2.08444	2.16391	0	12.024	1.43312	2.95297	0.000358771
ENSRNOG00000007810	Gdf6	22.9589	0	19.16	12.1287	5.20479	18.9233	0.746842	4.05377	2.11601	2.50133	0	0	13.0626	1.56966	2.94901	0.011372
ENSRNOG00000055672	Gpx2	9.6494	0	1.74182	5.82806	3.81684	8.546	0	0.868666	0.705336	1.94548	0	0	4.93035	0.58658	2.94291	0.043619
ENSRNOG00000009700	Dync1i1	10.9803	2.65529	1.54828	8.66334	9.36862	9.35991	0	1.01344	0	3.61303	0.665818	0	7.09596	0.882048	2.90473	0.0115148
ENSRNOG00000052795	Itpr3	38.5976	6.44855	40.8359	50.7199	13.5325	10.7842	1.8671	2.46122	3.87935	8.8936	0	3.13514	26.8198	3.37274	2.90293	5.8051e-05
NA	Sec14l1	1.99643	0	7.54787	0.472546	2.77589	1.62781	0.746842	0	0	0.277925	0	0.73768	2.40342	0.293741	2.86917	0.0945232
ENSRNOG00000003553	Efemp1	93.1666	22.9492	113.412	76.7099	44.4142	40.0848	0.560131	18.5315	0	20.9834	3.16263	7.74564	65.1227	8.49722	2.86808	0.00080073
ENSRNOG00000005561	Brinp1	20.297	1.70697	22.4501	18.7443	8.84814	7.52862	1.8671	2.02689	3.35035	0.55585	2.33036	0	13.2625	1.68843	2.86515	0.000197001
ENSRNOG00000007202	Sema3d	317.931	47.0365	250.047	261.948	128.732	196.762	10.2691	25.4809	13.0487	53.0837	29.7953	26.0032	200.409	26.2802	2.86008	1.80178e-11
ENSRNOG00000050968	Ptger2	6.82113	0	4.25777	7.56073	5.89876	4.67995	0.373421	0	1.76334	0	1.66454	0	4.86972	0.633551	2.82286	0.0572704
ENSRNOG00000016301	Dmrt2	10.6476	1.32764	7.54787	2.99279	9.02163	8.546	0	0.579111	1.93968	2.77925	0	0	6.68059	0.883006	2.80889	0.0153562
ENSRNOG00000033837	Cdh9	2.49553	2.08629	2.51596	1.10261	0.520479	1.42433	0	0	0	1.25066	0	0	1.69087	0.208444	2.79578	0.11004
ENSRNOG00000019445	Msln	74.0342	4.74158	48.9644	53.2402	41.2913	34.9979	0	13.7539	0	18.7599	0	2.95072	42.8783	5.91076	2.79323	0.0311136
ENSRNOG00000054957	Sfrp4	83.0181	0.379326	97.9288	41.4265	28.6263	43.7474	2.61395	5.35677	11.8144	15.2859	1.66454	3.50398	49.1877	6.70658	2.7868	0.000676812
ENSRNOG00000002331	Aldh3a1	2.49553	0	4.25777	1.73267	6.93972	0.813905	0.746842	0	0	1.38963	0	0	2.7066	0.356078	2.76706	0.135759
ENSRNOG00000011568	Rspo3	12.4777	0.189663	12.5798	18.7443	8.84814	4.06952	0	3.04033	0.352668	1.25066	3.16263	0	9.48485	1.30105	2.75825	0.0162883
ENSRNOG00000005874	Tle2	3.82649	2.46562	3.48363	0	5.72527	1.01738	1.68039	0	0	0.55585	0	0	2.75306	0.372707	2.74247	0.141474
ENSRNOG00000019342	Sult1a1	12.1449	7.77619	25.1596	19.8469	8.84814	1.62781	0.560131	0.434333	0	5.83643	3.99491	0	12.5673	1.8043	2.71236	0.0117879
ENSRNOG00000025670	Shisa3	0.499107	3.79326	0	4.25291	2.25541	1.62781	0	0	0	0.833775	0	0.9221	2.07142	0.292646	2.70673	0.15237
ENSRNOG00000025587	Plagl1	78.0271	8.72451	58.6411	45.2069	22.9011	39.0674	5.97473	3.18511	1.41067	20.9834	0.832272	6.27028	42.0947	6.44274	2.63205	0.000146988
ENSRNOG00000046005	Scd2	2756.9	1203.79	3003.66	2552.69	1840.59	1541.13	119.121	347.466	424.789	649.928	212.895	238.824	2149.79	332.171	2.62663	7.18083e-14
ENSRNOG00000013552	Scd	110.802	74.917	133.733	115.931	63.1514	46.7995	12.6963	12.5957	16.0464	20.5665	9.82081	13.0938	90.8889	14.1366	2.60887	1.49785e-21
ENSRNOG00000021323	Car13	14.3077	0	11.9992	7.40322	9.02163	3.25562	0	1.73733	0	3.61303	1.831	0	7.66456	1.19689	2.57811	0.0688182
ENSRNOG00000019217	Adrb2	23.2917	4.36225	21.0953	12.4437	13.012	14.2433	0.560131	3.04033	0	4.02991	4.49427	1.8442	14.7414	2.32814	2.57361	0.000185974
ENSRNOG00000010635	Igfbp4	290.147	21.4319	212.502	193.429	153.021	122.696	5.97473	64.4261	6.34803	57.5305	3.82845	21.0239	165.538	26.5219	2.57283	0.000358749
ENSRNOG00000047924	Zbtb7c	18.3006	1.89663	7.35433	10.081	10.4096	12.819	1.12026	2.02689	2.46868	2.64029	0	1.47536	10.1435	1.62191	2.55104	0.000552782
ENSRNOG00000011502	Col9a2	201.639	117.212	198.761	149.009	106.178	80.5766	19.978	32.7197	16.7517	28.6263	22.6378	19.1797	142.229	23.3155	2.53409	2.24756e-24
ENSRNOG00000030476	LOC100364457	3.66012	1.32764	0	1.89018	4.33732	6.10429	0.933552	0.723888	0	1.1117	0	0	2.88659	0.461523	2.51599	0.117609
ENSRNOG00000014034	Olfml2a	58.5619	10.8108	54.964	44.4193	43.0262	23.6032	4.29434	5.06722	2.82134	15.008	7.15754	4.79492	39.2309	6.52389	2.50792	4.74449e-08
ENSRNOG00000030149	Adgrl3	6.32202	2.84495	5.22545	0	0	0.610429	0	0.289555	0.529002	1.38963	0	0.18442	2.50047	0.398767	2.50729	0.198867
ENSRNOG00000049388	Prr32	11.6458	2.27596	10.2574	7.87576	10.5831	4.47648	0	0	0.176334	4.72473	0	2.95072	7.85241	1.30863	2.50667	0.0504949
NA	RNaseP_nuc	5.98928	0.189663	3.8707	4.72546	3.29637	3.05214	0	2.31644	1.058	0	0	0	3.5206	0.562408	2.50414	0.126125
ENSRNOG00000004411	Tspan8	7.65297	0	9.09615	1.26012	4.8578	8.34253	0	0	0	0.277925	2.16391	2.7663	5.2016	0.868022	2.49097	0.131167
ENSRNOG00000008027	Murc	3.49375	5.6899	0	1.41764	1.04096	2.44171	0	0	0.705336	0.972738	0.665818	0	2.34733	0.390649	2.48101	0.142516
ENSRNOG00000058909	Rps9	19.4652	12.3281	1.93535	1.73267	1.38794	4.88343	0.746842	2.17166	1.058	0.833775	0.832272	1.47536	6.95545	1.18632	2.47534	0.00726968
ENSRNOG00000008479	Slc8a1	20.9625	6.63821	24.3854	23.6273	22.9011	15.6677	4.66776	2.75078	2.29234	2.50133	0.332909	7.00796	19.0304	3.25885	2.46775	6.49849e-06
ENSRNOG00000008855	Gjb2	190.825	55.5713	166.827	107.583	72.52	65.1124	9.33552	20.9928	11.2854	33.49	24.3024	14.2003	109.74	18.9344	2.46037	1.80178e-11
ENSRNOG00000020014	Myh14	36.9339	5.87956	44.9001	28.5103	30.1878	30.318	4.85447	7.96277	0.176334	12.9235	1.66454	2.7663	29.4549	5.05799	2.45957	0.000295697
ENSRNOG00000021098	Rasgrp2	174.355	22.9492	158.892	93.4065	115.199	106.621	6.16144	24.757	21.1601	43.9122	12.817	9.40542	111.904	19.7022	2.43244	3.87625e-07
ENSRNOG00000057378	Clec16a	1.99643	0	2.32242	0	2.25541	0.813905	0.560131	0	0.352668	0.277925	0	0	1.23136	0.198454	2.43124	0.247698
ENSRNOG00000017175	Hist1h1a	12.644	6.06922	2.51596	11.0261	7.80718	7.12167	1.30697	0.579111	2.11601	2.64029	1.66454	0	7.86402	1.38449	2.41848	0.00166308
ENSRNOG00000004687	Thbd	261.366	15.9317	292.432	173.267	146.081	154.845	21.0983	38.2213	30.6821	42.6615	26.4663	28.4007	173.987	31.255	2.39435	7.02227e-08
ENSRNOG00000060492	LOC103690190	11.1467	1.13798	0	4.88297	4.33732	10.3773	0	0	0	3.75199	1.99745	0	5.31371	0.958241	2.392	0.205043
ENSRNOG00000002227	Kit	17.3024	11.9488	13.9345	9.92346	4.8578	1.62781	0.933552	4.05377	1.23434	3.19614	1.33164	0	9.93246	1.79157	2.37816	0.00417816
ENSRNOG00000008943	Penk	3332.7	429.208	3669.62	3148.57	1388.12	2140.16	329.544	404.074	368.891	1000.67	218.055	300.42	2351.4	436.942	2.35289	2.43483e-07
ENSRNOG00000052594	Hist1h2ak	5.49018	2.46562	0.967676	0.787576	6.07225	2.84867	1.49368	0	0	0.416888	1.49809	0	3.10533	0.56811	2.34631	0.109287
ENSRNOG00000039183	RGD1310335	17.6351	4.93124	17.6117	26.1475	16.8288	14.8538	0.746842	4.34333	2.99768	4.58576	5.16009	0.36884	16.3347	3.03376	2.34035	9.64737e-05
ENSRNOG00000011649	Epb42	7.65297	2.46562	8.12847	2.20521	10.7566	0.406952	0	2.31644	0.88167	1.80651	0	0.9221	5.2693	0.987788	2.31206	0.0572742
ENSRNOG00000047545	Adra2a	112.965	351.067	279.465	118.451	192.057	129.004	9.14881	49.2244	5.29002	55.4461	73.5729	38.9126	197.168	38.5991	2.30832	1.94724e-05
ENSRNOG00000014840	Gna14	38.764	8.91417	37.7394	38.9063	3.81684	15.0572	1.8671	0.868666	0	5.5585	3.662	15.6757	23.8663	4.60533	2.30088	0.0127049
ENSRNOG00000047741	E2f2	11.4795	2.27596	9.48322	8.19079	7.4602	7.93557	1.49368	1.73733	0	1.66755	3.82845	0.18442	7.8042	1.48524	2.29557	0.00718018
ENSRNOG00000052845	LOC680322	4.49196	2.27596	2.32242	1.57515	4.51082	2.84867	0.933552	0.144778	0	1.94548	0	0.36884	3.00416	0.565441	2.29424	0.0690824
ENSRNOG00000003134	Slc4a4	145.739	26.1735	125.798	123.019	68.8767	68.368	15.8704	24.0331	5.11369	35.8523	14.9809	11.9873	92.9958	17.9729	2.29401	1.80424e-07
ENSRNOG00000016706	Fanca	1.83006	2.08629	0	2.0477	0.867465	0.406952	0.746842	0.434333	0	0.138963	0	0	1.20641	0.220023	2.28925	0.22473
ENSRNOG00000006553	Bnc2	42.2577	18.2077	72.1886	35.756	14.0529	32.5562	8.58868	9.98966	5.46636	13.6183	3.662	0.18442	35.8365	6.91824	2.28425	0.000201382
ENSRNOG00000043332	Foxd1	375.162	173.542	611.184	353.149	306.041	243.561	46.1175	100.041	28.7425	101.721	56.761	71.1861	343.773	67.4282	2.2768	5.85329e-13
ENSRNOG00000049028	C5ar2	4.49196	0	7.1608	9.76595	0.693972	1.62781	0	2.46122	0.352668	1.66755	0	0	3.95675	0.746907	2.27675	0.205043
NA	Ncor1	26.9518	2.84495	21.0953	15.7515	18.0433	10.7842	1.8671	4.77766	0	10.1443	1.16518	0.73768	15.9118	3.11532	2.26973	0.00944961
ENSRNOG00000021090	Pygm	3.99286	8.72451	12.5798	5.04049	1.73493	0	0	1.303	1.058	1.52859	0	2.39746	5.34543	1.04784	2.26704	0.0968765
ENSRNOG00000031216	Zfp347	0.332738	1.89663	3.48363	2.83528	0	1.01738	0.746842	0	1.058	0	0	0	1.59428	0.300808	2.25132	0.294602
ENSRNOG00000015807	Pyroxd2	8.48482	1.13798	10.838	7.40322	3.29637	5.08691	0	3.32989	0	2.77925	0.998727	0	6.04121	1.18464	2.24141	0.0774601
ENSRNOG00000021217	Itga10	3.16101	0.948316	4.25777	0	3.46986	1.62781	1.30697	0.723888	0	0.55585	0	0	2.24413	0.431119	2.23275	0.206565
ENSRNOG00000017707	Abi2	4.32559	6.63821	2.51596	11.8136	4.51082	3.66257	2.61395	0	0.176334	3.61303	0	0.36884	5.5778	1.12869	2.22003	0.0758218
ENSRNOG00000060949	Anxa8	9.15029	0	4.64484	3.78037	5.72527	1.01738	0	0.868666	0	2.36236	1.66454	0	4.05303	0.815929	2.20558	0.18728
ENSRNOG00000037137	Svip	16.1378	3.22427	11.6121	30.873	18.3903	11.3947	1.68039	4.19855	4.58469	4.58576	3.49554	0.18442	15.272	3.12156	2.20281	0.00077471
ENSRNOG00000012811	Spint1	6.32202	0.948316	10.6444	7.2457	3.81684	10.5808	0.560131	0	1.58701	4.72473	0	1.29094	6.59301	1.36047	2.18453	0.0607972
ENSRNOG00000004641	Sstr4	17.4687	0	13.741	3.1503	2.08191	11.1912	0.933552	4.19855	0	3.05718	1.49809	0.18442	7.93886	1.6453	2.16845	0.0960318
ENSRNOG00000043419	Hist3h2ba	2.99464	2.84495	2.70949	2.20521	3.64335	1.62781	0.18671	0	1.58701	1.52859	0	0	2.67091	0.550384	2.16726	0.132733
ENSRNOG00000047314	Tk1	34.9375	20.1043	60.9636	42.3716	37.1275	48.8343	7.09499	12.7404	10.2274	14.0352	4.32782	3.13514	40.7231	8.5935	2.1616	1.64075e-08
ENSRNOG00000001715	Ece2	1.99643	2.08629	4.25777	3.46534	1.90842	4.88343	0.933552	1.303	0	0	0	1.65978	3.09961	0.649388	2.15192	0.112543
ENSRNOG00000015184	Clic3	2.32917	1.89663	1.54828	4.72546	5.72527	5.29038	0	1.15822	0	0.833775	1.16518	1.47536	3.58586	0.77209	2.1254	0.0586793
ENSRNOG00000012721	Ednra	10.1485	3.6036	17.4182	11.1836	1.73493	5.90081	1.49368	2.31644	0.705336	4.02991	0.332909	1.8442	8.3316	1.78708	2.12119	0.00875378
ENSRNOG00000037449	Pole	7.32024	4.17259	5.61252	0	1.04096	3.86605	1.30697	1.59255	0	1.80651	0	0	3.66872	0.78434	2.1177	0.219564
ENSRNOG00000008600	Sytl1	16.1378	2.46562	18.9664	6.45813	2.25541	12.0051	0	2.606	1.41067	4.86369	3.82845	0	9.71475	2.11814	2.10556	0.0453661
ENSRNOG00000027592	Rerg	118.787	53.6747	162.182	81.2779	82.2356	73.8619	8.21526	25.0465	23.0998	24.4574	19.8081	25.8188	95.3366	21.0743	2.10257	1.13302e-12
ENSRNOG00000033064	Edil3	5.65655	4.93124	17.6117	3.1503	11.4505	4.06952	4.66776	1.73733	0	0.972738	2.49682	0.36884	7.81164	1.70725	2.09208	0.0273996
ENSRNOG00000047699	Snai2	126.44	68.0891	245.016	144.441	128.905	82.0009	23.3388	27.2182	20.8074	47.3862	37.6187	22.4992	132.482	29.8114	2.075	2.81427e-12
NA	Rbfa	3.82649	3.41394	1.16121	2.0477	5.55177	1.62781	1.49368	1.01344	0	1.38963	0	0	2.93815	0.649459	2.07209	0.141151
ENSRNOG00000000471	B3galt4	1.66369	2.08629	3.2901	2.99279	0	2.23824	2.24052	0	0	0.416888	0	0	2.04519	0.442902	2.06884	0.33175
ENSRNOG00000039469	Pcdhb19	3.99286	3.41394	1.93535	1.89018	2.94938	1.01738	0	1.01344	0	0.972738	0.832272	0.55326	2.53318	0.561952	2.06212	0.085491
ENSRNOG00000006426	Syt1	22.9589	13.4661	11.8056	28.5103	13.012	19.9407	0.560131	3.04033	2.46868	11.256	4.16136	3.6884	18.2823	4.19581	2.05581	0.000242762
ENSRNOG00000028274	Myrf	16.6369	0.948316	11.9992	8.82085	19.0842	16.2781	3.36079	5.50155	2.82134	1.38963	1.66454	2.02862	12.2946	2.79441	2.04685	0.00263882
ENSRNOG00000018254	Sncaip	12.3113	2.27596	8.90262	13.2313	13.8794	8.95295	0	4.05377	0	4.72473	1.33164	3.87282	9.92559	2.33049	2.01548	0.0364283
ENSRNOG00000004332	Egfr	28.6155	6.25889	32.3204	8.97837	8.67465	10.1738	1.49368	1.59255	4.05568	8.61568	2.16391	4.6105	15.8369	3.75533	1.99235	0.0015007
ENSRNOG00000030486	Prdm6	12.1449	0	11.4186	4.56794	9.02163	6.10429	1.12026	6.80455	0	2.2234	0	0	7.20956	1.69137	1.9909	0.229145
ENSRNOG00000005798	Cav3	4.49196	0.758653	9.28969	14.6489	4.16383	7.93557	0	2.75078	1.76334	3.75199	0	1.47536	6.88144	1.62358	1.99065	0.0779352
ENSRNOG00000042464	Fbxo25	7.65297	4.93124	8.51554	8.03328	9.7156	6.91819	0.373421	2.89555	0.176334	5.00265	1.66454	0.73768	7.62781	1.80836	1.98877	0.013269
ENSRNOG00000003296	Dck	3.16101	0	6.19312	1.57515	0	1.22086	0	0	0	0.416888	1.831	0.55326	2.02502	0.466858	1.98177	0.387792
ENSRNOG00000019195	Polh	1.99643	6.06922	2.12889	7.56073	5.89876	2.64519	0	0	0	3.3351	2.33036	0.73768	4.3832	1.06719	1.97228	0.165056
ENSRNOG00000029107	RGD1561694	4.15922	0.56899	3.8707	3.46534	4.68431	9.15643	0	1.73733	0.176334	1.80651	0.832272	1.65978	4.3175	1.03537	1.96645	0.0779352
ENSRNOG00000024923	Nnat	186.333	36.9843	281.981	213.433	151.98	118.423	36.2218	53.1334	18.1624	74.345	26.2998	34.3021	164.856	40.4108	1.95006	1.7892e-06
NA	Gemin4	0	0	5.03191	4.0954	4.16383	3.4591	0	1.73733	0.705336	0	0.998727	0.55326	2.79171	0.665776	1.94925	0.304901
ENSRNOG00000001554	RGD1563888	0	1.32764	1.16121	3.78037	4.33732	0.813905	0	0	1.41067	0.833775	0.499364	0	1.90341	0.457302	1.94563	0.317055
ENSRNOG00000058437	Hist1h2an	2.6619	0.56899	4.25777	1.73267	0.173493	2.64519	1.12026	0.579111	0	0.138963	0.998727	0	2.00667	0.472844	1.94559	0.225499
NA	Myl4	2.99464	0	2.51596	1.26012	2.77589	1.22086	0	0.434333	1.58701	0.55585	0	0	1.79458	0.429532	1.92428	0.303843
ENSRNOG00000005046	Tspan13	6.82113	0.189663	3.8707	11.4986	9.36862	8.34253	2.24052	2.31644	4.05568	1.25066	0	0	6.68187	1.64389	1.92277	0.123169
ENSRNOG00000019579	Edc3	0.499107	0	0.967676	4.56794	2.94938	1.83129	0.560131	1.15822	0.176334	0.694813	0	0	1.80257	0.431583	1.92135	0.284727
ENSRNOG00000010977	Igfbp6	148.401	21.6216	176.31	131.998	76.3369	79.5592	17.9242	18.8211	21.1601	46.5525	28.1308	26.1876	105.705	26.4627	1.91925	1.48208e-06
ENSRNOG00000024230	Tnfaip8l3	11.9786	0	17.0311	3.1503	5.0313	3.66257	0	2.75078	1.41067	5.97539	0	0	6.80897	1.68947	1.91547	0.265854
ENSRNOG00000008785	Klf5	32.7747	1.13798	36.3846	24.5724	17.1758	27.4693	2.05381	13.03	3.70302	9.58842	1.33164	5.34818	23.2525	5.84251	1.90915	0.00893613
ENSRNOG00000015750	Wnt7b	19.1324	2.46562	3.2901	13.2313	21.6866	24.2137	0.933552	4.34333	0.88167	15.008	0.332909	0	14.0033	3.58324	1.90821	0.104671
ENSRNOG00000015055	Scg2	202.97	73.3997	533.963	142.079	67.4887	79.1522	97.4628	50.3826	77.587	15.9807	19.6416	10.8808	183.176	45.3226	1.90294	0.00406456
ENSRNOG00000015654	Ghr	4.8247	3.98293	2.90303	7.40322	3.81684	0.406952	3.92092	1.59255	0	0.138963	0	0.18442	3.88961	0.972809	1.89058	0.229793
ENSRNOG00000015997	Ccdc106	5.82291	0	2.12889	4.41043	3.29637	3.4591	2.61395	0.868666	0	0.416888	0.332909	0.55326	3.18628	0.797611	1.88562	0.187551
ENSRNOG00000042384	Kctd7	5.98928	4.93124	3.67717	7.40322	6.24575	0.203476	0.373421	3.04033	0	2.64029	1.33164	0	4.74169	1.23095	1.86017	0.169821
ENSRNOG00000023257	Adamts9	6.48839	20.6733	6.77373	3.1503	6.41924	4.273	1.49368	3.76422	1.76334	3.47406	2.16391	0	7.96299	2.10987	1.85577	0.0315583
ENSRNOG00000019565	Tbx15	3.32738	4.74158	3.48363	2.0477	6.41924	11.3947	0	0.868666	3.52668	1.38963	0	2.58188	5.2357	1.39448	1.8392	0.116439
ENSRNOG00000060355	Hist1h1b	51.0753	15.1731	44.126	52.4526	25.8504	38.6605	5.04118	10.424	4.05568	20.0106	5.493	15.4913	37.8896	10.086	1.83895	3.15465e-05
ENSRNOG00000026704	Drp2	16.8033	0	17.2246	3.78037	9.36862	6.10429	1.49368	2.606	2.82134	0.416888	5.32654	1.29094	8.8802	2.3259	1.83397	0.0779352
ENSRNOG00000057760	Stil	8.15208	3.98293	5.61252	11.0261	11.277	7.7321	0	0.579111	3.52668	3.89095	3.99491	0.73768	7.96379	2.12156	1.83257	0.0349135
ENSRNOG00000018755	Acss2	92.6675	41.5362	78.5753	74.6622	67.1418	45.1717	18.4843	18.6763	11.2854	24.0405	18.4764	15.8601	66.6258	17.8039	1.8295	3.18794e-13
ENSRNOG00000002636	Abat	1.83006	3.03461	2.32242	2.0477	1.38794	0.610429	0	0.289555	0	0.138963	0	2.58188	1.87219	0.501733	1.82746	0.313728
ENSRNOG00000046947	Ak5	10.1485	0.189663	9.67676	8.19079	7.4602	2.64519	2.24052	0	0	0.138963	5.16009	2.58188	6.38519	1.68691	1.82553	0.217068
ENSRNOG00000025142	Mex3b	2.32917	2.46562	4.83838	0	3.12287	1.22086	1.12026	0	1.58701	0.277925	0.665818	0	2.32948	0.608502	1.82439	0.289081
ENSRNOG00000013656	Lpar1	100.154	29.7771	155.409	108.371	63.6719	69.7923	8.02855	29.5346	12.696	32.1003	32.6251	26.7409	87.8624	23.6209	1.81979	4.02909e-06
ENSRNOG00000049873	Ap1s3	28.6155	45.1398	62.8989	50.0898	40.9443	24.8241	18.1109	15.4912	7.2297	9.17153	10.6531	7.56122	42.0854	11.3696	1.81197	3.6642e-08
ENSRNOG00000006611	Nostrin	8.98392	0.379326	14.9022	4.88297	1.56144	4.47648	0	3.18511	0.176334	2.36236	2.33036	1.29094	5.86439	1.55752	1.8092	0.140574
ENSRNOG00000015383	Asxl3	6.32202	0	2.51596	3.78037	1.56144	0	0	0	1.93968	0.972738	0.832272	0	2.3633	0.624114	1.8018	0.424321
ENSRNOG00000004448	Acss3	7.4866	5.31057	9.48322	14.4914	6.59273	12.6155	1.12026	0	0.176334	0.972738	6.99109	6.08586	9.33001	2.55771	1.79958	0.0826394
ENSRNOG00000017427	LOC100909840	1.49732	0	2.12889	0	2.25541	1.22086	0	0.579111	0	0.416888	0.832272	0	1.18375	0.304712	1.79764	0.428257
ENSRNOG00000008257	Mfap2	28.2827	10.4315	22.2565	33.7083	19.2577	9.76686	3.5475	12.4509	1.76334	9.58842	1.66454	4.79492	20.6173	5.63493	1.7926	0.00174892
ENSRNOG00000029543	Cish	11.4795	3.6036	2.90303	0	5.20479	8.13905	2.98737	1.44778	0.88167	1.38963	1.831	0	5.22165	1.42291	1.78552	0.159636
ENSRNOG00000014380	LOC102555672	1.49732	0	5.22545	3.62285	6.07225	1.83129	0.18671	1.59255	0	0.416888	2.16391	0.55326	3.04153	0.818887	1.78496	0.243465
ENSRNOG00000031852	Lsamp	1.49732	4.17259	2.70949	4.88297	0.867465	1.83129	0.373421	1.59255	0	2.36236	0	0	2.66019	0.72139	1.78367	0.272178
ENSRNOG00000038066	Fam155b	9.81577	21.2423	9.09615	8.66334	9.19513	10.3773	4.29434	3.18511	2.99768	3.47406	2.33036	2.7663	11.3983	3.17464	1.78193	0.000208185
ENSRNOG00000055512	Hist1h2bk	6.48839	0	1.54828	2.52024	1.38794	3.4591	0	0.868666	2.99768	0.277925	0	0	2.56733	0.690712	1.77648	0.378197
ENSRNOG00000038202	Calml4	9.81577	1.32764	3.48363	9.76595	5.72527	8.34253	2.05381	4.19855	0	1.1117	3.16263	0	6.41013	1.75445	1.77561	0.118162
ENSRNOG00000006302	Gclc	98.4904	35.6567	109.347	85.6883	70.2646	87.9017	13.0697	33.2989	13.5777	33.9069	15.9796	25.8188	81.2248	22.6086	1.77218	1.22787e-08
ENSRNOG00000004078	Eno3	13.8086	4.17259	5.99959	5.04049	8.15417	22.5859	0	7.67322	0	5.83643	1.16518	2.02862	9.96022	2.78391	1.77102	0.114438
ENSRNOG00000060703	Troap	7.98571	3.22427	8.70908	11.1836	8.67465	2.64519	0.560131	2.75078	1.058	1.80651	0.998727	4.6105	7.07041	1.96411	1.7706	0.0216377
ENSRNOG00000008765	Zfhx4	88.5083	74.7273	87.4779	44.7343	78.4188	71.2167	10.2691	33.5884	11.8144	18.482	21.4726	29.876	74.1805	20.9171	1.76297	2.93233e-09
ENSRNOG00000005335	Galnt13	1.49732	1.70697	1.74182	1.57515	9.7156	4.47648	1.12026	1.303	1.23434	2.08444	0	0	3.45222	0.957006	1.75844	0.19377
ENSRNOG00000003332	Nt5m	1.16458	0	2.70949	2.36273	1.90842	2.44171	0.746842	0.723888	0	0.55585	0.832272	0	1.76449	0.476475	1.75268	0.283691
ENSRNOG00000054508	Foxp2	62.3884	13.0868	55.1575	35.9135	21.8601	27.2658	3.73421	11.4374	0.352668	19.4548	13.4828	12.5406	35.9453	10.1671	1.75064	0.00742845
ENSRNOG00000029843	LOC100359563	0.998214	1.89663	1.93535	0.157515	1.04096	1.22086	0	0	0	1.1117	0.499364	0.36884	1.20825	0.329984	1.74127	0.340812
ENSRNOG00000017704	Sema3f	103.315	7.01754	60.77	65.5263	74.4285	78.3384	8.40197	25.9152	16.9281	23.6236	19.6416	17.1511	64.8993	18.6103	1.72796	0.000201382
ENSRNOG00000008100	Rgs20	13.975	2.65529	3.8707	2.20521	5.37828	6.10429	0.560131	0.144778	0	5.28058	3.82845	0	5.69813	1.63566	1.72687	0.225541
ENSRNOG00000013426	Mrgprf	30.1128	3.98293	15.2893	8.34831	6.07225	18.1094	0	5.212	0.176334	9.72738	4.99364	3.50398	13.6525	3.93555	1.72457	0.0781679
ENSRNOG00000009113	Marcksl1	3.16101	2.08629	4.45131	0.630061	4.68431	0.610429	0.560131	1.15822	0.176334	1.80651	0.499364	0.18442	2.6039	0.73083	1.7203	0.175496
ENSRNOG00000028701	C8g	8.98392	1.32764	6.77373	5.04049	3.81684	3.4591	0.933552	1.01344	1.93968	1.38963	2.16391	0.9221	4.90029	1.39372	1.72022	0.0355546
ENSRNOG00000014605	Lig4	1.83006	1.70697	2.70949	1.10261	0	1.01738	0	1.73733	0	0.55585	0	0	1.39442	0.382197	1.71955	0.447188
ENSRNOG00000003208	Ercc6l	6.48839	1.70697	1.93535	9.60843	8.67465	4.273	0.373421	4.77766	0	1.1117	1.66454	1.47536	5.4478	1.56711	1.71214	0.117609
ENSRNOG00000020989	Tm7sf2	142.412	127.833	155.215	163.973	98.0235	87.4948	28.38	46.1841	50.7842	40.4381	31.4599	28.2163	129.159	37.5771	1.71063	6.33921e-15
ENSRNOG00000013928	Dsp	15.9714	0.189663	6.58019	2.99279	5.55177	6.30776	0.933552	5.64633	2.82134	0.416888	0	0.9221	6.2656	1.79004	1.70609	0.18818
ENSRNOG00000037211	Kif14	7.81934	1.32764	12.3863	12.1287	3.99034	3.05214	5.22789	0.723888	0	3.19614	2.16391	0.36884	6.78407	1.94678	1.69654	0.128627
ENSRNOG00000017409	Wnt6	4.99107	0	8.32201	2.0477	1.04096	2.23824	0.746842	0.868666	0	2.2234	1.49809	0	3.10666	0.8895	1.68536	0.317766
ENSRNOG00000005017	RGD1566369	0.499107	1.51731	0.967676	0.472546	2.08191	1.42433	0	0.434333	0	0.833775	0.332909	0.36884	1.16048	0.32831	1.68381	0.288216
ENSRNOG00000048914	Traf1	0.166369	0.948316	4.83838	1.89018	3.99034	0	0.560131	0	0	1.25066	0	1.65978	1.97226	0.578429	1.66769	0.449627
ENSRNOG00000009539	Khdrbs3	9.31666	1.51731	14.1281	10.396	1.38794	4.67995	0.933552	1.15822	3.70302	4.02991	0	2.39746	6.90432	2.03703	1.66664	0.116152
ENSRNOG00000002045	Anxa3	331.074	56.7093	248.886	297.389	294.07	264.926	70.3898	86.1427	76.3526	111.587	36.7864	65.2847	248.843	74.4239	1.66617	1.26844e-06
NA	Mphosph8	5.98928	0.758653	7.74141	5.51303	5.20479	3.05214	2.24052	2.75078	0.529002	0.416888	2.33036	0	4.70988	1.37793	1.66548	0.141686
ENSRNOG00000008412	Gprc5a	12.3113	7.01754	6.38666	24.7299	14.7469	20.5511	5.04118	5.93588	5.11369	5.83643	1.49809	2.21304	14.2906	4.27305	1.66388	0.00240601
ENSRNOG00000012817	Lrrc17	9.6494	26.7425	17.9988	3.78037	15.4409	3.4591	2.24052	3.909	3.17401	6.39228	3.99491	3.6884	12.8452	3.89985	1.663	0.0086305
ENSRNOG00000019174	Chtf18	6.15565	0	8.12847	23.7848	15.7879	13.6329	0.18671	7.0941	5.46636	2.2234	3.49554	1.65978	11.2483	3.35432	1.66236	0.119503
NA	Minos1	3.16101	4.17259	4.06424	6.45813	3.12287	3.86605	2.61395	0	0	0.277925	4.49427	0	4.14081	1.23102	1.66146	0.29776
ENSRNOG00000049649	Hist1h2ah	8.65119	7.01754	15.8699	10.8686	8.84814	1.22086	1.8671	2.17166	0.88167	3.05718	5.16009	2.58188	8.74603	2.61993	1.65867	0.0220859
ENSRNOG00000057628	Slc5a6	74.6997	21.0526	86.8973	71.3544	41.4648	41.1022	15.1235	18.5315	18.1624	17.0924	22.1384	9.95868	56.0952	16.8345	1.65329	4.74963e-07
ENSRNOG00000022911	Hjurp	5.65655	3.79326	0	3.1503	0	7.52862	0	1.15822	0	2.64029	2.33036	0	3.35479	1.02148	1.64916	0.465185
NA	R3hdm2	3.99286	0.189663	6.19312	3.30782	6.76622	2.64519	0.746842	2.606	0	2.50133	0.998727	0	3.84915	1.14215	1.64884	0.253659
ENSRNOG00000013250	NEWGENE_1310561	4.32559	3.98293	7.1608	8.97837	6.93972	2.84867	1.30697	1.88211	2.11601	3.47406	1.49809	0	5.70601	1.71287	1.64577	0.0557814
ENSRNOG00000032300	Rpl39l	0	1.32764	2.70949	0	7.98067	2.03476	1.8671	1.59255	0.705336	0	0	0	2.3421	0.694166	1.64176	0.501628
ENSRNOG00000003219	Trim16	2.6619	4.93124	0.774141	1.26012	2.25541	1.22086	0.746842	0.579111	0.88167	0.277925	1.49809	0	2.18395	0.66394	1.63867	0.216924
ENSRNOG00000060970	Tnmd	68.544	17.449	65.2213	25.36	30.7082	35.4049	13.8166	4.19855	7.40603	18.621	11.4854	18.442	40.4479	12.3282	1.63753	0.00016685
ENSRNOG00000004390	Alx1	35.603	9.67282	24.7725	16.2241	12.665	13.2259	6.90828	2.46122	19.3968	1.1117	2.82973	1.10652	18.6939	5.6357	1.63478	0.0364878
ENSRNOG00000021365	Ybey	2.6619	6.06922	7.93494	2.0477	13.012	9.97034	0	3.04033	1.76334	2.77925	2.33036	2.95072	6.94935	2.144	1.62786	0.0653137
ENSRNOG00000017488	Snx24	42.4241	19.3456	85.5425	51.5075	39.9034	27.8762	11.0159	16.5047	5.81902	24.0405	12.9834	11.8029	44.4332	13.6944	1.61848	3.39514e-05
ENSRNOG00000020058	Celsr2	10.1485	0	5.61252	7.87576	3.46986	5.29038	1.8671	2.31644	0.176334	3.61303	0.832272	1.10652	5.39951	1.65195	1.61373	0.166026
NA	Zfp281	4.32559	2.84495	0	1.26012	0.346986	3.66257	0	0	0	2.36236	1.49809	0	2.07337	0.643409	1.61362	0.501518
ENSRNOG00000002272	Lnx1	1.99643	0	5.99959	0.472546	5.55177	0.406952	1.30697	2.02689	0.705336	0.277925	0	0	2.40455	0.71952	1.60949	0.4216
ENSRNOG00000004290	Grb10	409.767	59.1749	455.969	390.008	249.656	253.124	72.6303	120.455	96.1021	135.905	73.4064	65.4691	302.95	93.9947	1.60821	1.10511e-05
ENSRNOG00000022777	Six1	49.0789	20.1043	46.4484	20.162	37.1275	20.7546	10.4558	6.94933	11.109	9.44945	14.648	7.74564	32.2793	10.0595	1.6055	3.50242e-06
ENSRNOG00000007713	Tmcc3	90.6711	58.2266	99.6706	120.814	94.2067	69.9958	26.8863	38.6556	20.4548	33.212	30.7941	16.5978	88.9308	27.7668	1.60525	3.09735e-11
ENSRNOG00000022320	Primpol	1.99643	1.70697	1.74182	11.8136	0.520479	7.93557	0.18671	1.73733	0	0.55585	3.16263	2.39746	4.28582	1.34	1.60012	0.262717
ENSRNOG00000020544	Sdr39u1	29.78	11.5695	20.5147	23.9423	13.8794	19.9407	6.16144	8.25233	2.46868	8.05983	9.98727	2.58188	19.9378	6.2519	1.59416	0.000348467
ENSRNOG00000015202	Dnajc5	5.32381	3.6036	11.8056	8.03328	7.4602	7.7321	1.8671	2.31644	4.76102	2.64029	0.998727	1.10652	7.32644	2.28168	1.59329	0.0178051
NA	Ogg1	31.4437	13.2764	32.901	24.5724	12.318	24.8241	6.53486	12.1613	4.76102	4.16888	10.3202	5.71702	23.2226	7.27721	1.5923	9.91053e-05
NA	AABR07059632.3	1.49732	0	2.32242	5.67055	3.64335	1.62781	0.18671	1.59255	0	2.77925	0	0	2.46024	0.759753	1.592	0.446511
ENSRNOG00000020480	Fads1	70.8732	38.1223	101.606	60.1708	42.1588	42.3231	13.8166	16.3599	21.1601	20.7054	9.155	30.7981	59.209	18.6658	1.5905	7.98108e-07
ENSRNOG00000030330	Pcdh11x	2.49553	0	1.54828	1.89018	2.25541	2.64519	0	0	1.93968	1.38963	0	0	1.80577	0.554883	1.58903	0.48542
ENSRNOG00000013238	Tmem14a	1.83006	1.32764	0.38707	0.31503	0.173493	0.813905	0	0.289555	0.176334	0.972738	0	0	0.807867	0.239771	1.58422	0.446511
ENSRNOG00000027380	Upk1b	28.1164	3.6036	36.1911	30.4004	23.4215	17.092	1.68039	18.6763	0.88167	14.0352	0.998727	7.74564	23.1375	7.33633	1.58158	0.0643296
NA	Kctd1	1.83006	2.65529	15.4828	1.73267	7.63369	2.03476	0.746842	2.31644	1.058	2.50133	2.99618	0.18442	5.22821	1.63387	1.57743	0.149305
ENSRNOG00000038864	AC135409.1	2.32917	3.6036	1.74182	2.67776	2.25541	0.610429	1.8671	0.868666	0.705336	0.55585	0.166455	0	2.20303	0.693902	1.57221	0.242603
ENSRNOG00000058827	Six2	8.48482	0	16.0634	0.157515	4.33732	3.66257	0	3.909	1.93968	4.4468	0	0	5.45094	1.71591	1.56822	0.453377
ENSRNOG00000015004	Fsbp	1.16458	0	0	5.35552	1.56144	0.406952	0.933552	0	1.41067	0.277925	0	0	1.41475	0.437025	1.5664	0.545098
ENSRNOG00000008610	Mbip	3.16101	5.50023	13.5475	0.472546	8.15417	0.813905	5.22789	0.723888	0.88167	0.972738	2.16391	0	5.27489	1.66168	1.5642	0.253084
ENSRNOG00000007906	Bub1b	10.1485	2.08629	14.1281	17.9567	3.81684	8.13905	0.746842	4.19855	2.11601	0.277925	5.65945	4.97934	9.37925	2.99635	1.56173	0.0769671
ENSRNOG00000004417	Fam117a	20.4634	3.79326	16.8376	15.7515	5.0313	13.4294	4.48105	6.37022	4.05568	3.3351	3.16263	2.58188	12.5511	3.99776	1.56065	0.00554796
ENSRNOG00000059500	Cdkn1c	25.9536	29.0185	40.2553	17.7992	18.9107	7.32514	1.49368	8.10755	3.87935	9.86634	4.32782	17.7043	23.2104	7.56318	1.55747	0.00803614
ENSRNOG00000011076	Ank2	3.99286	8.53484	9.48322	5.04049	7.11321	4.273	2.98737	1.59255	0.176334	3.61303	3.82845	0.18442	6.40627	2.06369	1.5566	0.0882621
ENSRNOG00000043223	Zfp949	3.82649	1.51731	3.2901	0.787576	2.60239	1.42433	1.68039	0.579111	0	0	0	2.02862	2.24137	0.714687	1.5545	0.37379
ENSRNOG00000015529	Cdca3	18.9661	2.65529	6.77373	14.4914	15.7879	10.3773	1.8671	7.23888	2.82134	5.83643	4.49427	0	11.5086	3.70967	1.55325	0.0594533
ENSRNOG00000013975	Acat2l1	8.15208	10.0521	13.3539	11.1836	11.277	7.32514	6.34815	2.75078	1.93968	5.69747	2.49682	0.73768	10.224	3.32843	1.53838	0.0102902
NA	Atad2b	0	0	6.77373	4.88297	2.25541	2.84867	1.30697	0.144778	1.93968	0.277925	1.66454	0	2.79346	0.888983	1.53155	0.440273
ENSRNOG00000009826	Bche	17.3024	4.17259	11.9992	14.8064	3.99034	1.22086	0.560131	2.31644	4.40835	3.19614	2.33036	4.79492	8.9153	2.93439	1.52308	0.0684322
ENSRNOG00000050669	LOC100911515	0	3.03461	0	2.0477	4.33732	1.62781	0.18671	0.289555	0.705336	1.94548	0.332909	0.18442	1.84124	0.607401	1.523	0.426239
ENSRNOG00000024751	H2afy2	77.3616	36.2257	91.3486	74.6622	79.6333	42.5265	22.4052	24.4674	17.9861	23.4847	30.7941	13.4627	66.9596	22.1	1.52197	3.46944e-08
ENSRNOG00000026060	Arsi	23.1253	1.51731	9.48322	20.792	13.012	20.5511	7.09499	4.77766	8.2877	3.89095	2.99618	2.02862	14.7468	4.84602	1.51827	0.0215145
ENSRNOG00000051286	LOC100911516	6.32202	7.96586	5.99959	92.619	7.4602	6.51124	3.73421	6.65977	7.93503	3.61303	10.4866	9.58984	21.1463	7.00308	1.51712	0.0812674
NA	AC141521.2	15.4723	0.379326	27.2885	8.03328	3.46986	4.47648	2.61395	1.88211	7.2297	5.14161	2.33036	0	9.85328	3.19962	1.5166	0.189487
ENSRNOG00000060063	Naa10	36.1021	25.6045	22.4501	15.279	26.1974	37.8466	6.53486	16.0703	8.46404	8.33775	7.65691	7.3768	27.2466	9.07345	1.51626	1.55807e-05
ENSRNOG00000006824	Hdac11	4.99107	5.50023	4.64484	6.77316	1.56144	2.64519	0	2.46122	1.76334	4.4468	0	0	4.35265	1.44523	1.51415	0.320745
ENSRNOG00000008040	Fam64a	82.3526	21.6216	62.3183	61.2734	66.6213	68.775	17.7375	22.5853	24.5104	29.738	12.817	13.4627	60.4937	20.1418	1.51061	1.78119e-06
ENSRNOG00000025318	Scyl3	2.82827	2.08629	0	0	2.4289	0.406952	0	0	0.529002	1.52859	0.499364	0	1.29174	0.426159	1.5091	0.55193
ENSRNOG00000019556	Cd9	41.0931	9.67282	67.5438	71.5119	21.3396	24.8241	10.4558	14.6225	15.5174	13.0625	6.82463	17.7043	39.3309	13.0312	1.50856	0.00106984
ENSRNOG00000004085	Tcaim	1.33095	1.13798	1.93535	6.93067	4.8578	1.62781	0.560131	0.289555	0	1.38963	3.662	0	2.97009	0.983552	1.50807	0.345377
ENSRNOG00000003635	Disp1	35.4366	3.6036	38.3199	25.0449	14.7469	16.2781	0.373421	11.1479	7.2297	16.5365	5.32654	3.87282	22.2383	7.41448	1.5056	0.0450152
ENSRNOG00000027871	Rapgefl1	1.33095	0	3.09656	0	0.520479	1.01738	0	0	0.352668	0.277925	0	1.29094	0.994229	0.320256	1.50203	0.565853
ENSRNOG00000010402	Hspb2	6.32202	0	2.51596	2.0477	8.15417	3.05214	0.746842	1.44778	2.46868	1.66755	0.998727	0	3.682	1.2216	1.4972	0.293202
ENSRNOG00000016813	Tia1	1.99643	0.379326	12.3863	5.198	1.90842	5.49386	0.933552	2.31644	0.352668	3.61303	1.831	0	4.56038	1.50778	1.49092	0.267159
NA	RNase_MRP	2.82827	0.189663	2.32242	0.472546	1.56144	0.406952	1.68039	0.144778	0	0.694813	0	0	1.29688	0.419997	1.4876	0.485017
NA	Fmr1	10.814	8.72451	8.12847	15.4365	3.29637	5.29038	1.30697	2.89555	2.64501	2.64029	5.82591	2.21304	8.61503	2.92113	1.48745	0.0217037
ENSRNOG00000010760	E2f5	2.32917	0	1.93535	0.630061	3.29637	2.64519	0	1.59255	0.176334	1.80651	0	0	1.80602	0.5959	1.48609	0.492811
ENSRNOG00000054296	Hist1h2bo	6.65476	1.89663	2.90303	4.72546	1.21445	1.83129	2.61395	0.434333	0.88167	1.66755	0.832272	0	3.20427	1.07163	1.48177	0.231134
ENSRNOG00000006698	Rab33a	2.82827	2.84495	2.90303	0.945092	4.51082	1.01738	1.49368	1.303	0	1.25066	0.998727	0	2.50826	0.841012	1.48015	0.293956
ENSRNOG00000001261	Ftcd	11.4795	1.13798	0	19.0593	6.76622	9.35991	0.746842	4.48811	0.176334	5.00265	5.16009	0.73768	7.96715	2.71862	1.47924	0.274919
NA	Il17d	4.49196	2.46562	0	2.36273	1.04096	5.08691	0	3.18511	0	0.833775	0.832272	0.36884	2.5747	0.869999	1.47888	0.424204
ENSRNOG00000003613	Mid1	148.235	38.6913	130.249	102.542	76.8574	98.0755	38.8358	36.3392	30.8585	47.2473	21.972	27.2942	99.1084	33.7578	1.47467	4.42538e-07
ENSRNOG00000011284	Sgms2	5.65655	3.98293	10.4509	4.41043	13.5325	6.91819	2.61395	0	1.76334	4.16888	6.82463	0	7.49191	2.5618	1.47027	0.207412
ENSRNOG00000017546	Mylk3	3.66012	0.758653	0	2.0477	3.64335	0.610429	0	2.31644	0.176334	1.1117	0	0	1.78671	0.600746	1.46792	0.514391
ENSRNOG00000004466	Fam210b	2.99464	0	6.96726	4.72546	6.93972	1.62781	2.42724	0.579111	2.99768	1.80651	0	0	3.87582	1.30176	1.46449	0.39113
ENSRNOG00000023664	Lepr	13.4759	19.725	17.2246	14.3339	27.0649	14.0399	4.66776	5.93588	0	7.64294	13.9822	4.6105	17.644	6.13988	1.46252	0.0332521
ENSRNOG00000019138	Clec11a	1.99643	0	9.67676	0	0.173493	0.610429	0	1.15822	1.058	1.38963	0.499364	0	2.07618	0.684202	1.46234	0.554335
NA	Casp12	1.99643	1.13798	2.70949	5.35552	5.37828	2.64519	0.933552	0.289555	0.88167	2.08444	1.831	0.55326	3.20381	1.09558	1.46078	0.169821
ENSRNOG00000014907	Aldh8a1	5.98928	1.89663	5.03191	0	1.56144	3.66257	3.73421	0.723888	0	1.66755	0	0	3.02364	1.02094	1.45459	0.484683
ENSRNOG00000023182	RGD1565317	16.6369	11.0005	6.96726	18.1143	0	8.74948	6.90828	0.868666	0.705336	7.92087	4.99364	0	10.2447	3.56613	1.44796	0.286097
ENSRNOG00000012051	Ncaph	27.4509	8.34518	10.838	20.477	11.1036	16.8885	3.5475	3.76422	4.93735	6.94813	11.9847	2.02862	15.8505	5.53509	1.44423	0.0074724
ENSRNOG00000005970	Lrrc1	1.66369	2.08629	5.41898	13.0738	2.77589	6.71472	0.933552	2.46122	0.176334	2.50133	0.998727	4.05724	5.28889	1.85473	1.43489	0.171638
ENSRNOG00000020770	Arl4d	4.32559	1.70697	8.51554	14.1764	11.624	2.03476	1.49368	2.31644	3.70302	2.91821	2.16391	2.21304	7.06388	2.46805	1.43415	0.0720789
ENSRNOG00000031641	LOC108349682	5.98928	8.15552	0	6.45813	15.4409	2.03476	0.560131	1.59255	2.29234	3.05718	2.99618	3.13514	6.34643	2.27225	1.4302	0.201843
ENSRNOG00000008415	Nab2	81.3544	45.5192	99.6706	100.81	40.0769	60.4324	28.7534	32.2854	25.3921	30.4328	21.3062	12.3561	71.3105	25.0877	1.42737	1.55445e-06
ENSRNOG00000006731	Spc25	68.0449	15.3627	39.0941	38.1187	53.4358	24.8241	5.97473	14.6225	6.70069	19.1768	15.1474	23.4213	39.8134	14.1739	1.42276	0.000921487
NA	Tvp23b	0.332738	1.13798	4.25777	4.41043	0.346986	0.406952	0.933552	1.44778	1.058	0.277925	0	0	1.81548	0.619543	1.4226	0.45439
ENSRNOG00000023152	Tmem201	5.15744	0	8.12847	1.26012	0	3.86605	0	0.434333	0	0	0.665818	5.34818	3.06868	1.07472	1.42165	0.586493
ENSRNOG00000019813	Ppp4c	0.166369	5.12091	10.0638	7.71825	8.50115	3.66257	2.61395	2.31644	3.52668	1.38963	2.16391	0.36884	5.87218	2.06324	1.42127	0.170013
ENSRNOG00000010244	Sarm1	0	0.948316	0.774141	2.52024	2.08191	0.813905	0.560131	1.88211	0	0	0	0	1.18975	0.40704	1.41818	0.577267
ENSRNOG00000059059	Skp2	14.6405	7.01754	9.67676	31.5031	5.0313	9.76686	1.68039	4.05377	5.11369	6.6702	7.49045	2.58188	12.9393	4.5984	1.41769	0.0242379
ENSRNOG00000003802	Pttg1	197.646	61.4509	128.12	163.816	164.992	152.2	37.1554	53.7125	23.6288	62.2552	80.7304	52.5597	144.704	51.6737	1.4173	2.19533e-06
ENSRNOG00000003463	Srebf1	123.945	67.3304	125.604	118.136	114.679	95.0234	42.3832	39.2347	29.6241	63.6448	33.1244	22.1304	107.453	38.357	1.4136	1.5326e-08
ENSRNOG00000014362	Nudt14	23.2917	12.5178	33.0945	18.7443	17.5228	19.1268	2.24052	13.03	3.35035	8.61568	14.9809	2.02862	20.7163	7.37434	1.41328	0.0128333
ENSRNOG00000002538	Epb41l5	1.33095	0.948316	2.90303	4.25291	4.8578	3.25562	2.61395	1.303	1.93968	0.277925	0	0	2.92477	1.02242	1.41125	0.356994
ENSRNOG00000053387	AABR07013288.4	1.33095	0	1.93535	1.57515	2.25541	0.406952	0	1.59255	0	0.972738	0	0	1.25064	0.427549	1.41107	0.565853
ENSRNOG00000021041	Fam171a2	0.499107	2.46562	2.90303	7.08819	0	0.610429	0	0	1.23434	0.138963	0.332909	3.13514	2.26106	0.806892	1.4094	0.522804
ENSRNOG00000030736	Hist2h2ac	3.32738	4.17259	6.19312	1.73267	1.21445	3.66257	0	1.01344	0.88167	1.66755	3.662	0	3.3838	1.20411	1.40624	0.32072
ENSRNOG00000039587	Wdr13	3.99286	4.55192	1.16121	4.41043	0	2.84867	0	1.15822	2.11601	0.138963	2.66327	0	2.82751	1.01274	1.40378	0.458524
ENSRNOG00000025302	Cdca2	16.8033	3.79326	11.0315	10.2385	10.4096	11.1912	1.49368	2.17166	0	4.86369	6.99109	7.3768	10.5779	3.81615	1.40268	0.093509
ENSRNOG00000013583	Tbc1d8	3.32738	0.56899	1.16121	2.83528	0.693972	0	0	0	0	0.694813	2.33036	0	1.43114	0.504196	1.3993	0.583179
ENSRNOG00000048650	LOC103690175	1.16458	0	0.967676	0	3.29637	0.406952	0.560131	0.434333	0.352668	0.138963	0	0.55326	0.972596	0.339892	1.39564	0.525823
ENSRNOG00000054286	Rrm2	7.32024	3.98293	1.54828	0	9.02163	3.66257	2.61395	1.88211	0.352668	2.2234	0.332909	1.8442	4.25594	1.54154	1.39299	0.306237
ENSRNOG00000015794	Fam83d	35.2702	11.9488	21.0953	14.3339	24.8095	25.0276	4.29434	15.3464	2.82134	12.6456	6.15882	6.82354	22.0809	8.01501	1.39003	0.00382502
ENSRNOG00000014265	Tnfrsf19	10.6476	27.6908	19.7406	19.0593	5.37828	6.10429	5.4146	1.303	3.87935	6.80917	3.16263	11.9873	14.7702	5.42601	1.38988	0.0386749
ENSRNOG00000022429	RGD1312005	3.66012	0	4.25777	2.20521	2.77589	0.610429	2.24052	0.289555	0	0.55585	1.66454	0	2.25157	0.791746	1.38894	0.474466
ENSRNOG00000046480	Zfp764	2.1628	4.55192	6.58019	3.1503	2.94938	3.86605	4.10763	0.144778	1.76334	1.94548	0	0.36884	3.87677	1.38834	1.3889	0.296309
ENSRNOG00000017373	Rhobtb2	11.6458	3.79326	9.28969	16.3816	6.59273	5.08691	2.05381	0.723888	2.46868	7.50398	4.16136	2.21304	8.79833	3.18746	1.38795	0.0607937
ENSRNOG00000005037	Kif18a	6.9875	12.5178	19.547	11.4986	6.24575	11.5982	7.09499	4.48811	3.17401	4.30784	3.32909	2.39746	11.3991	4.13192	1.38325	0.00820183
ENSRNOG00000026787	Disp2	3.66012	2.84495	1.16121	0	2.60239	2.03476	0	0	0.176334	2.50133	0	1.8442	2.05057	0.753643	1.3827	0.538174
NA	Gtf3c2	23.2917	5.12091	7.93494	26.9351	23.7685	16.0746	5.97473	6.37022	2.46868	11.5339	8.82209	2.58188	17.1876	6.29191	1.37725	0.0190634
ENSRNOG00000010883	Pard6b	2.82827	8.34518	2.32242	7.08819	3.46986	2.84867	1.68039	2.46122	2.29234	0.277925	3.16263	0	4.48376	1.64575	1.37559	0.235854
ENSRNOG00000023404	Slc9b2	15.1396	3.98293	10.838	9.13589	9.19513	7.7321	9.70894	2.75078	1.058	3.05718	1.33164	2.39746	9.33726	3.384	1.3748	0.0615126
ENSRNOG00000043201	Coq8a	5.82291	1.89663	15.8699	4.41043	6.59273	5.08691	2.80066	2.606	0.529002	3.3351	0	5.16376	6.61325	2.40575	1.37051	0.198511
ENSRNOG00000002204	Ccdc158	2.1628	0.948316	1.16121	3.78037	2.08191	0	0	0.434333	1.58701	0.972738	0.665818	0	1.6891	0.609983	1.36765	0.465967
ENSRNOG00000012149	Gpsm2	0.166369	0.56899	7.35433	4.72546	0.693972	1.22086	2.05381	0	0	0.694813	2.33036	0.18442	2.455	0.877235	1.36464	0.495443
NA	SNORA21	2.49553	1.70697	2.51596	1.41764	0	2.03476	0	0.723888	0.176334	1.52859	0.332909	0.9221	1.69514	0.61397	1.36406	0.42392
ENSRNOG00000024077	Fbxo5	45.4187	19.156	27.2885	43.0017	30.8817	40.8987	10.2691	16.939	10.7564	15.1469	11.6518	11.6185	34.4409	12.7303	1.36335	2.40857e-06
ENSRNOG00000005888	Fsip1	2.1628	0.379326	4.83838	0	2.77589	0.813905	0	0	0	1.80651	2.16391	0	1.82838	0.661737	1.36194	0.599579
ENSRNOG00000000818	Nrm	14.6405	12.1385	16.644	3.46534	15.6144	15.2607	2.24052	8.25233	8.46404	4.4468	5.32654	0	12.9606	4.78837	1.36132	0.0882858
ENSRNOG00000002381	Bmp3	52.0735	7.2072	14.9022	44.8918	25.8504	35.2014	8.40197	14.4778	15.6937	17.5093	5.82591	4.6105	30.0211	11.0865	1.36096	0.0111405
NA	AABR07026197.1	3.99286	0.56899	1.54828	0.472546	0.346986	0.406952	0.18671	1.15822	0.529002	0.55585	0	0.18442	1.22277	0.435701	1.35445	0.457605
ENSRNOG00000012827	Mlf1	2.1628	2.27596	5.80605	8.19079	0	4.273	2.05381	0.289555	0	4.86369	1.16518	0	3.78477	1.39537	1.35217	0.469744
ENSRNOG00000033719	Pcdhb12	5.65655	0	0.38707	3.30782	0.346986	1.01738	0	0.868666	2.99768	0	0	0	1.78597	0.644391	1.35204	0.624502
ENSRNOG00000009066	Thra	192.156	54.8127	133.733	141.291	97.3295	101.331	36.9686	46.4736	41.4385	64.7566	45.1092	33.5644	120.109	44.7185	1.35111	3.7097e-07
ENSRNOG00000016372	Slc12a7	128.437	45.3295	161.602	121.602	100.626	70.1993	31.7408	33.5884	46.0232	36.4082	52.1003	33.38	104.633	38.8735	1.3491	1.00988e-06
ENSRNOG00000011885	Rhpn2	6.48839	2.84495	13.5475	12.1287	3.81684	12.2086	0	3.909	1.76334	6.94813	4.16136	2.21304	8.50582	3.16581	1.34707	0.140955
ENSRNOG00000015904	Wfdc1	215.614	42.8639	125.991	265.886	248.789	233.184	82.8994	67.1768	46.7285	102.971	55.2629	68.4198	188.721	70.5765	1.34673	0.000212949
ENSRNOG00000021771	Trim29	3.66012	2.65529	2.70949	0.787576	1.73493	3.05214	0	0	0.529002	3.89095	0.832272	0.18442	2.43326	0.906108	1.34536	0.434544
ENSRNOG00000023262	Cenpm	11.3131	4.74158	8.70908	10.2385	13.1855	5.08691	2.24052	5.93588	0	5.41954	2.99618	3.31956	8.8791	3.31861	1.34513	0.0919981
ENSRNOG00000004950	Ubxn2a	0	1.70697	6.58019	7.40322	0	1.01738	2.80066	1.59255	0	0	1.66454	0	2.78463	1.00963	1.34226	0.600906
ENSRNOG00000008000	Syt13	53.0717	21.4319	29.8044	41.4265	52.0479	44.7648	2.98737	17.6629	10.7564	15.2859	21.3062	23.7902	40.4245	15.2981	1.33939	0.00145012
ENSRNOG00000016219	Vnn1	4.99107	0.758653	1.74182	9.92346	9.54211	9.15643	0	2.31644	4.40835	0	3.16263	3.6884	6.01892	2.26264	1.33695	0.338517
ENSRNOG00000058288	Tcf19	26.2863	15.9317	23.8048	37.8037	12.4915	23.1963	9.70894	15.3464	7.40603	4.86369	9.155	5.90144	23.2524	8.73025	1.33451	0.000990787
ENSRNOG00000049426	Mmab	4.65833	7.01754	11.4186	10.8686	4.16383	5.49386	1.12026	1.15822	5.81902	3.47406	3.16263	1.65978	7.27011	2.73233	1.33426	0.0697252
ENSRNOG00000042833	AABR07030521.1	2.6619	2.46562	0	3.62285	4.16383	0.203476	0	0.868666	2.11601	0.277925	1.66454	0	2.18628	0.821191	1.33246	0.510672
ENSRNOG00000004281	Cobl	44.2542	8.53484	24.579	32.9207	15.9613	26.4519	2.61395	13.03	9.52204	15.9807	3.32909	13.2782	25.4503	9.62567	1.33113	0.0152921
ENSRNOG00000009746	Akap17b	5.15744	2.46562	16.644	14.964	4.8578	7.32514	2.61395	1.15822	2.11601	1.66755	4.99364	6.82354	8.569	3.22882	1.32714	0.095673
ENSRNOG00000015131	Ube2c	535.542	127.074	317.398	395.993	394.696	357.304	94.102	157.084	86.7564	179.679	163.791	132.229	354.668	135.607	1.31771	3.19371e-06
NA	Bptf	0	1.70697	0	5.198	1.21445	1.01738	0	0.434333	0	1.94548	0	1.10652	1.5228	0.581055	1.31645	0.616095
ENSRNOG00000027891	Dhrs11	1.33095	0	6.96726	0	5.89876	1.42433	1.30697	2.606	0.88167	0	0.998727	0	2.60355	0.965561	1.31224	0.567914
NA	Spag7	3.99286	0.758653	6.19312	3.93788	2.08191	3.05214	0.746842	1.88211	0.176334	2.2234	0.665818	1.8442	3.3361	1.25645	1.31182	0.249691
ENSRNOG00000027468	Slc6a15	3.49375	0.189663	3.48363	4.0954	2.4289	2.44171	0.18671	0.868666	0.88167	1.80651	2.33036	0	2.68884	1.01232	1.31001	0.368336
ENSRNOG00000025689	Abhd1	24.2899	14.7937	35.2234	33.8658	22.7276	14.8538	14.3767	11.2927	4.23202	13.2014	6.49172	6.08586	24.2924	9.28007	1.30742	0.00157841
ENSRNOG00000016849	Ppp2r5d	3.99286	1.70697	1.93535	0.31503	1.90842	4.273	0.18671	0.144778	3.52668	0	1.49809	0	2.35527	0.89271	1.30735	0.497616
ENSRNOG00000020918	Ccnd1	614.068	97.4869	404.488	436.475	299.449	302.773	106.238	132.616	262.738	183.847	44.7763	94.6075	359.123	137.471	1.30436	0.00328454
ENSRNOG00000031004	Cyp2j4	12.644	9.10383	12.7733	5.82806	7.11321	6.51124	0.746842	3.76422	1.58701	5.14161	4.32782	5.34818	8.99562	3.48595	1.29874	0.0438743
ENSRNOG00000010701	Depdc1b	2.1628	2.46562	4.25777	3.62285	5.37828	1.83129	1.30697	0.579111	1.058	1.94548	2.66327	0	3.28643	1.25881	1.29825	0.26521
ENSRNOG00000002053	Fras1	11.8122	1.51731	7.54787	5.98558	6.07225	2.84867	2.98737	2.31644	2.99768	2.91821	0.998727	1.47536	5.96398	2.2823	1.2961	0.111638
ENSRNOG00000005577	Desi1	3.49375	6.25889	6.19312	13.7038	10.93	3.25562	2.24052	3.18511	4.40835	2.64029	2.16391	2.39746	7.30588	2.83927	1.2915	0.0590184
ENSRNOG00000028891	Cyp2t1	9.31666	8.53484	7.93494	11.0261	10.93	5.29038	0.18671	3.32989	3.87935	0.833775	9.155	3.31956	8.83882	3.45071	1.29086	0.123052
ENSRNOG00000012318	Aspm	23.1253	3.98293	18.1923	21.5796	7.2867	10.7842	2.61395	8.3971	2.64501	8.8936	3.49554	6.82354	14.1585	5.47812	1.29058	0.0362425
ENSRNOG00000022392	Hspb8	561.828	194.025	692.662	642.82	477.452	414.685	162.438	191.541	184.093	228.038	174.111	217.247	497.245	192.911	1.28971	4.74449e-08
ENSRNOG00000050796	AABR07026893.1	1.66369	3.79326	1.74182	1.73267	5.72527	0.813905	0.373421	0.289555	0.352668	0.55585	2.49682	2.02862	2.57843	1.01616	1.28584	0.342493
ENSRNOG00000047967	Arhgef19	16.9696	3.41394	12.9669	15.4365	9.36862	10.9877	4.48105	3.04033	7.7587	2.64029	3.99491	4.97934	11.5239	4.48244	1.28266	0.0215092
ENSRNOG00000056017	Bcl7a	7.15387	5.31057	7.54787	2.52024	6.93972	3.05214	0	2.75078	2.64501	3.3351	2.66327	1.29094	5.42073	2.11418	1.28182	0.170253
ENSRNOG00000005332	Csdc2	4.99107	3.03461	5.03191	8.82085	3.46986	1.83129	2.05381	1.73733	1.23434	2.50133	2.99618	0	4.52993	1.75383	1.28177	0.214734
ENSRNOG00000013376	Mvd	2.82827	1.13798	5.80605	2.52024	3.12287	0.610429	0.933552	0.868666	2.29234	0.277925	0.332909	1.47536	2.67098	1.03013	1.27919	0.316507
ENSRNOG00000020573	Efna1	18.9661	11.9488	31.5462	17.1692	22.7276	6.71472	8.02855	8.83144	3.52668	10.4222	3.49554	8.2989	18.1788	7.10055	1.27831	0.00925382
ENSRNOG00000010821	Ankrd54	4.32559	7.2072	1.35475	0.157515	0.520479	2.44171	0.746842	0.144778	1.23434	1.38963	2.82973	0	2.66788	1.05755	1.27676	0.464652
ENSRNOG00000016123	Rnf144b	36.9339	13.2764	15.4828	21.4221	32.2697	24.6206	4.29434	19.6898	6.17169	10.978	6.65818	8.85216	24.0009	9.44069	1.27666	0.00471817
NA	Spty2d1	4.8247	0	5.22545	11.0261	3.99034	3.66257	1.49368	4.63288	0	0	1.33164	3.6884	4.78819	1.85777	1.27503	0.458068
ENSRNOG00000055583	Ttyh3	258.704	104.315	299.786	221.309	154.062	140.602	44.0637	78.6143	89.0487	119.369	68.4128	64.3626	196.463	77.3118	1.27192	3.60402e-06
ENSRNOG00000059487	AABR07045405.1	1.49732	2.65529	0.580605	0.630061	0.867465	6.10429	1.30697	0.434333	1.41067	1.66755	0	0	2.05584	0.803255	1.27041	0.480691
ENSRNOG00000056069	Kif11	38.2649	13.4661	32.3204	36.386	36.954	40.8987	8.77539	17.6629	13.7541	15.2859	8.98854	13.6471	33.0483	13.019	1.27024	9.64737e-05
ENSRNOG00000029401	Actg2	1324.3	256.994	806.074	1166.87	840.226	1124.41	344.294	384.24	364.306	606.433	242.358	234.767	919.812	362.733	1.26947	0.000214868
ENSRNOG00000027888	Cmss1	10.4812	6.63821	5.61252	24.0998	8.84814	6.91819	4.48105	5.50155	1.41067	6.80917	3.16263	3.31956	10.433	4.11411	1.26917	0.0465175
ENSRNOG00000001989	Alcam	213.285	81.1758	221.017	199.414	135.672	137.957	41.4497	78.6143	54.8399	77.819	62.5869	74.6901	164.753	65	1.2687	1.76785e-07
ENSRNOG00000008738	Tp53i11	261.865	121.195	215.018	225.719	227.276	232.166	65.722	78.7591	61.5406	132.014	111.691	59.7521	213.873	84.9132	1.26532	7.30332e-08
ENSRNOG00000001111	Brca2	10.9803	3.41394	5.80605	3.30782	5.72527	3.25562	1.30697	3.76422	2.82134	3.75199	0	1.10652	5.41484	2.12517	1.26521	0.21974
ENSRNOG00000026913	Bbs10	15.4723	3.41394	14.7087	22.9972	14.2264	8.95295	2.05381	2.606	5.29002	6.11435	10.4866	4.97934	13.2953	5.25503	1.26398	0.0400241
ENSRNOG00000005038	Ube2t	1.33095	0	6.77373	5.35552	1.56144	1.83129	0	0.723888	0	0.277925	2.99618	2.58188	2.80882	1.09665	1.26253	0.524883
ENSRNOG00000003114	B4galt4	17.3024	8.53484	15.6763	13.7038	9.19513	8.546	4.48105	5.212	8.64037	5.97539	3.16263	1.29094	12.1598	4.79373	1.26085	0.020802
ENSRNOG00000011419	Aldh6a1	21.9607	12.1385	22.6436	18.4293	37.8215	10.7842	8.9621	3.04033	14.9884	10.1443	9.48791	2.39746	20.6296	8.17008	1.26047	0.0208215
ENSRNOG00000012622	Mmp15	1.16458	0	1.93535	0	1.38794	1.22086	0.373421	0.579111	0.176334	0.694813	0.332909	0	0.951456	0.359431	1.25658	0.557301
ENSRNOG00000017286	Ephx2	8.81756	14.0351	18.1923	6.14309	3.64335	8.546	3.5475	4.19855	4.23202	1.66755	6.32527	3.6884	9.89623	3.94321	1.25399	0.0454347
ENSRNOG00000016013	Gprc5b	21.9607	3.98293	9.67676	4.0954	7.80718	6.30776	1.49368	4.77766	1.41067	8.19879	1.49809	4.05724	8.97179	3.57269	1.25353	0.119503
ENSRNOG00000028946	Cdc42ep4	119.952	81.1758	147.474	98.9196	118.843	95.4304	44.2504	40.8273	50.9605	64.7566	22.6378	41.1257	110.299	44.093	1.25109	1.43165e-07
ENSRNOG00000016152	Dek	165.371	79.6586	249.467	191.696	138.1	120.865	33.9813	74.85	33.5035	74.6229	78.733	83.3578	157.526	63.1748	1.24653	3.4872e-05
ENSRNOG00000059069	LOC100911337	2.1628	1.89663	0.580605	1.89018	3.99034	9.56338	0.933552	2.606	0.88167	1.25066	0.332909	2.02862	3.34732	1.3389	1.24635	0.319879
NA	Trim21	0.166369	1.13798	0.193535	2.20521	6.59273	3.66257	2.61395	0.434333	0.529002	0.694813	0	1.29094	2.3264	0.927172	1.24592	0.49233
ENSRNOG00000053047	Top2a	357.527	102.228	264.756	247.142	199.517	250.479	73.1905	125.667	56.2506	111.17	92.2158	111.943	236.942	95.0728	1.24571	2.46998e-06
ENSRNOG00000000111	Coprs	3.82649	0.189663	3.48363	1.10261	2.4289	2.23824	0	0.723888	1.23434	0.55585	0	2.7663	2.21159	0.880063	1.242	0.480691
ENSRNOG00000050819	Birc5	206.963	54.4333	96.3805	105.378	133.416	148.741	28.7534	42.8542	34.3851	80.7373	73.7393	40.7568	124.219	50.2044	1.24194	0.000212949
NA	Slc48a1	0.332738	1.13798	0	1.26012	0	2.64519	0.18671	0.723888	0.352668	0.138963	0.332909	0.36884	0.896005	0.350663	1.24158	0.561798
ENSRNOG00000055309	Drg2	1.49732	3.6036	2.90303	5.198	3.64335	5.29038	3.92092	1.73733	0.88167	0.833775	0	1.47536	3.68928	1.47484	1.24029	0.303247
ENSRNOG00000058752	Popdc2	5.15744	9.48316	2.32242	9.13589	2.4289	3.86605	0.746842	4.77766	1.76334	3.05718	1.831	0.9221	5.39898	2.18302	1.23987	0.178711
ENSRNOG00000024136	Fam151b	5.32381	0.758653	9.09615	6.30061	0	5.69733	3.5475	0.144778	0	3.05718	2.16391	1.8442	4.52943	1.79293	1.23961	0.458282
ENSRNOG00000058662	Ano8	0.998214	2.08629	0.774141	3.46534	0.173493	0.813905	0	0.868666	2.29234	0.138963	0	0	1.38523	0.549995	1.23409	0.584223
ENSRNOG00000003081	Ribc1	0.166369	1.32764	3.09656	6.30061	0	3.05214	1.12026	0.144778	0	0.833775	0	3.50398	2.32389	0.933799	1.23355	0.587117
ENSRNOG00000018801	Klhdc4	4.65833	8.91417	2.90303	1.89018	6.07225	1.62781	0.373421	2.46122	3.17401	2.08444	2.16391	0.36884	4.3443	1.77097	1.23245	0.258427
ENSRNOG00000009779	Krt8	41.7586	3.41394	43.9325	50.8774	54.4768	21.772	6.90828	11.0031	37.0301	10.0053	0.499364	21.3927	36.0385	14.4732	1.23161	0.170432
ENSRNOG00000030475	Mum1l1	35.2702	21.8113	37.1587	33.2357	20.9926	24.2137	12.6963	10.7135	15.3411	13.2014	2.33036	15.6757	28.7804	11.6597	1.22953	0.00292305
ENSRNOG00000026280	Mettl4	2.1628	3.22427	2.32242	2.36273	2.4289	3.4591	0	2.46122	2.29234	0	1.66454	0	2.66004	1.06968	1.22941	0.475027
ENSRNOG00000017512	Aldh3b1	7.81934	7.58653	23.9983	10.081	8.84814	6.51124	5.4146	3.76422	0	7.36502	2.99618	6.63912	10.8074	4.36319	1.2294	0.132733
ENSRNOG00000020640	Zbtb7b	1.66369	2.46562	0	4.56794	1.56144	2.64519	0.560131	1.01344	0	1.1117	0	2.58188	2.15065	0.877859	1.22844	0.518867
ENSRNOG00000020468	Stard4	14.3077	7.77619	15.0957	16.5391	10.5831	14.4468	4.29434	6.08066	5.46636	4.02991	8.32273	3.6884	13.1248	5.31373	1.22753	0.00486928
ENSRNOG00000051615	Hmgn2	94.6639	10.4315	117.282	38.9063	57.0792	49.8517	16.2438	33.7332	22.7471	20.9834	29.4625	25.45	61.3691	24.77	1.22486	0.00818029
ENSRNOG00000011729	Nxf2	2.49553	3.22427	1.35475	5.67055	2.25541	1.62781	4.10763	1.01344	0	0.833775	0	0.73768	2.77139	1.11542	1.22427	0.44912
ENSRNOG00000027040	Ggact	6.32202	2.84495	18.7729	9.2934	1.73493	5.49386	2.61395	6.08066	1.058	4.30784	1.16518	2.58188	7.41034	2.96792	1.22388	0.17772
ENSRNOG00000000633	Rhobtb1	37.1003	40.0189	68.3179	51.1925	51.3539	40.0848	18.1109	21.7167	22.2181	26.4029	12.1512	16.7822	48.0114	19.5637	1.22245	1.67846e-06
ENSRNOG00000016150	Ifrd2	17.6351	9.48316	5.99959	28.1952	7.11321	16.8885	6.90828	3.61944	5.64269	6.39228	7.65691	4.6105	14.2191	5.80502	1.22208	0.0219184
ENSRNOG00000059545	AC114446.1	1.33095	0.758653	0.38707	1.10261	1.38794	1.01738	0	0.723888	0	1.1117	0.332909	0.18442	0.997434	0.392153	1.22137	0.497932
ENSRNOG00000013946	Rnf149	5.65655	0.379326	3.67717	0	1.56144	3.05214	0.18671	0.868666	1.76334	0.972738	0.665818	1.29094	2.38777	0.958036	1.22101	0.452394
ENSRNOG00000022391	Zfp711	44.2542	2.46562	16.4505	26.4626	16.8288	10.9877	7.09499	6.94933	15.3411	12.5066	0.166455	5.5326	19.5749	7.93184	1.21901	0.174845
ENSRNOG00000049215	Cbx2	16.1378	10.6211	15.8699	21.2646	14.0529	7.32514	7.09499	5.212	10.051	5.41954	1.99745	4.97934	14.2119	5.79239	1.21867	0.0153512
ENSRNOG00000013598	Melk	79.8571	54.2437	43.1583	72.2995	58.6406	64.7054	19.4179	34.1675	15.1647	29.1821	38.7839	16.7822	62.1508	25.5831	1.21544	1.46705e-05
ENSRNOG00000056374	Zfp933	4.32559	6.25889	11.8056	0	3.81684	2.23824	0.746842	1.303	3.70302	0.277925	1.16518	4.42608	4.74087	1.93701	1.21402	0.397421
ENSRNOG00000012508	Slc39a8	11.1467	6.63821	11.225	5.98558	3.99034	2.84867	2.98737	3.47466	0.176334	7.50398	2.99618	0	6.97243	2.85642	1.20956	0.29347
ENSRNOG00000027498	Engase	4.32559	5.31057	0	0.945092	8.15417	4.67995	0	1.88211	1.58701	3.47406	1.16518	1.65978	3.90256	1.62802	1.20942	0.428257
ENSRNOG00000024428	Kif20a	300.962	77.7619	179.214	187.128	173.319	178.449	56.1998	79.9173	54.4872	105.889	73.24	82.0669	182.806	75.3001	1.20941	4.75866e-06
ENSRNOG00000015423	Ccna2	28.6155	3.03461	6.58019	31.8181	20.6457	13.2259	6.16144	5.79111	5.64269	8.47672	4.99364	11.8029	17.32	7.14474	1.2063	0.0515003
ENSRNOG00000025338	Msi2	6.82113	1.70697	3.09656	11.3411	9.19513	5.08691	2.98737	1.01344	3.35035	2.50133	3.82845	1.65978	6.20796	2.55679	1.2038	0.144446
ENSRNOG00000016561	Ns5atp9	23.7908	0	10.2574	12.7587	10.7566	13.8364	7.84183	4.34333	0.705336	9.86634	4.49427	2.02862	11.9	4.87996	1.20263	0.258427
ENSRNOG00000016957	Igfbp2	7241.38	8716.73	5112.42	5387.34	8723.74	6439.01	1779.54	3463.81	752.065	4287.97	3873.23	3330.62	6936.77	2914.54	1.20205	0.00143369
NA	Gtf2i	0	0.948316	0	1.41764	0	6.51124	0.933552	0	0	0.972738	0.998727	0.73768	1.47953	0.607116	1.202	0.67408
ENSRNOG00000049033	Racgap1	3.99286	0	0	1.10261	2.77589	6.71472	1.8671	1.44778	0	0.55585	1.16518	0.9221	2.43101	0.993002	1.20112	0.549113
ENSRNOG00000059093	Hist1h2bk	24.1235	6.44855	11.6121	26.3051	1.73493	17.7024	6.72157	5.06722	3.17401	7.22605	3.99491	10.1431	14.6544	6.05448	1.20075	0.0824696
ENSRNOG00000005765	Ap4s1	5.65655	27.5012	9.28969	11.0261	9.36862	7.32514	6.72157	4.77766	3.35035	2.91821	5.65945	6.08586	11.6945	4.91885	1.19865	0.0446194
ENSRNOG00000009625	Dpysl2	5.65655	4.36225	9.28969	9.60843	0.867465	4.67995	2.98737	1.88211	1.41067	3.61303	0.998727	3.31956	5.74406	2.36858	1.1966	0.177316
ENSRNOG00000010342	Zfand1	0.665476	6.25889	3.09656	7.08819	2.08191	1.01738	1.30697	0.144778	1.93968	4.02991	0.998727	0	3.36807	1.40334	1.19603	0.444093
ENSRNOG00000000186	Tst	7.98571	2.65529	3.09656	2.52024	1.04096	3.05214	1.68039	1.59255	1.23434	1.38963	0.665818	1.8442	3.39182	1.40115	1.19388	0.247698
ENSRNOG00000023633	Crabp1	1.83006	33.76	6.58019	14.4914	6.93972	12.6155	4.48105	4.19855	0.88167	8.05983	6.99109	7.93006	12.7028	5.42371	1.19222	0.157979
ENSRNOG00000007234	Cyp51	1005.7	776.481	1029.03	992.661	891.407	707.487	237.122	356.587	405.921	532.782	412.807	317.387	900.46	377.101	1.19088	1.43073e-10
ENSRNOG00000055942	AC120310.1	4.15922	1.70697	2.70949	19.2169	15.4409	3.66257	1.49368	1.15822	0.705336	7.92087	7.98982	0.36884	7.816	3.27279	1.18983	0.335132
ENSRNOG00000000981	Scarb1	23.6244	7.39687	15.4828	22.5247	10.93	19.3302	7.84183	5.212	6.17169	8.05983	10.8195	3.13514	16.5482	6.87334	1.18977	0.0113162
ENSRNOG00000055049	Aldh1a2	3.32738	47.2261	16.0634	29.7704	29.1468	19.7372	0.933552	8.54188	1.93968	16.6755	13.1499	21.0239	24.2119	10.3774	1.18839	0.1693
ENSRNOG00000033734	Tnnt2	238.739	192.887	166.44	225.562	182.862	201.848	54.8929	86.1427	46.5522	131.875	117.683	72.6615	201.39	84.968	1.18601	7.98108e-07
ENSRNOG00000011555	Lrrc40	0.831845	3.6036	3.8707	0	2.77589	0.406952	2.42724	0.868666	1.41067	0	0	0	1.91483	0.784429	1.18493	0.625601
ENSRNOG00000048608	Rsl1d1l1	3.49375	0.948316	0.774141	0.157515	1.90842	3.05214	0.373421	0.289555	1.93968	0.277925	0.665818	0.73768	1.72238	0.714012	1.18473	0.460873
ENSRNOG00000000598	Tube1	24.9553	2.65529	6.19312	10.081	5.37828	11.3947	6.90828	4.05377	2.46868	6.39228	2.82973	2.58188	10.1096	4.20577	1.18273	0.105033
ENSRNOG00000021872	Zfp213	3.99286	0	1.35475	2.52024	4.51082	3.05214	1.12026	0	0.529002	2.2234	0	2.58188	2.5718	1.07576	1.17983	0.537424
NA	AABR07027752.3	498.442	489.9	366.168	623.288	159.613	564.036	466.029	149.266	234.348	137.99	85.2247	52.3753	450.241	187.539	1.17965	0.02456
ENSRNOG00000060344	LOC100911337	2.99464	0.379326	1.93535	1.26012	0	1.01738	0.560131	0.144778	0.705336	0.833775	0.665818	0.18442	1.26447	0.51571	1.17881	0.506671
ENSRNOG00000029315	AC099294.1	0.831845	0.56899	3.48363	3.30782	0.693972	1.83129	0.560131	1.15822	0.88167	0.694813	0	1.10652	1.78626	0.733559	1.17812	0.441135
ENSRNOG00000032840	Sumo4	4.99107	1.13798	5.03191	2.20521	0.173493	3.86605	0.933552	1.88211	1.76334	2.08444	0.499364	0	2.90095	1.1938	1.1773	0.429934
ENSRNOG00000060141	Epdr1	94.4976	55.0023	88.0585	53.0826	44.0672	53.1073	30.4338	26.6391	30.8585	31.9614	20.8068	22.3148	64.6359	27.1691	1.1761	1.72981e-06
ENSRNOG00000013867	Fgf1	15.3059	11.7591	25.3531	23.1547	17.0023	12.6155	5.78802	5.50155	7.7587	8.47672	8.15627	8.66774	17.5318	7.3915	1.17337	0.00141507
ENSRNOG00000019100	Kif2c	14.9732	7.39687	8.90262	19.8469	12.4915	10.7842	1.8671	7.0941	4.76102	2.08444	12.9834	2.58188	12.3992	5.22867	1.1733	0.0734531
ENSRNOG00000020776	Dhcr7	23.6244	16.5007	21.0953	17.6417	15.9613	21.5685	9.70894	8.3971	5.81902	8.47672	6.65818	10.1431	19.3987	8.20051	1.17237	0.000249825
ENSRNOG00000061782	Tspyl2	9.98214	10.8108	15.2893	11.1836	12.1445	14.4468	7.09499	3.76422	8.46404	6.11435	4.16136	1.47536	12.3095	5.17905	1.17173	0.0224232
ENSRNOG00000017601	Srd5a1	3.49375	3.6036	0	4.25291	1.56144	4.47648	0	0	0	2.77925	2.82973	1.8442	2.89803	1.2422	1.17043	0.583936
ENSRNOG00000007993	Sh3tc1	10.3149	0	10.0638	4.72546	9.8891	10.9877	6.90828	0.579111	0.352668	6.53124	4.66073	0.18442	7.6635	3.20274	1.16969	0.419095
ENSRNOG00000029264	Kcnn1	0.998214	5.12091	0.193535	0	0.867465	1.62781	0	2.02689	1.058	0	0.665818	0	1.46799	0.625118	1.1689	0.650153
ENSRNOG00000016177	Scara3	44.7533	11.3798	41.4165	9.76595	19.2577	16.6851	4.29434	10.1344	3.17401	15.4248	10.8195	16.7822	23.8764	10.1049	1.16871	0.0451767
ENSRNOG00000028997	RGD1561671	3.66012	0	0	3.62285	7.2867	0	0	2.02689	1.58701	0.833775	1.66454	0	2.42828	1.0187	1.16757	0.657922
ENSRNOG00000028415	Cdc20	71.8714	17.6387	62.8989	84.7432	57.9466	62.8742	14.5634	41.2616	15.3411	29.4601	26.1334	24.7123	59.6622	25.2453	1.16737	0.00150475
NA	AABR07027212.1	4.49196	0.189663	1.54828	2.52024	0	3.25562	2.05381	1.88211	0	0	0.998727	0	2.00096	0.822442	1.16698	0.630311
ENSRNOG00000010551	Lhx2	3.82649	0	8.32201	2.99279	2.25541	0.406952	1.12026	0.289555	1.23434	1.1117	2.33036	1.29094	2.96727	1.22953	1.1662	0.4521
NA	Tlk1	3.49375	12.3281	9.48322	0.157515	4.8578	4.88343	4.29434	5.35677	2.99768	2.08444	0	0.18442	5.8673	2.48627	1.1653	0.433317
ENSRNOG00000028047	Mecr	3.16101	1.70697	0	3.1503	4.68431	1.62781	0	1.59255	1.41067	0.833775	1.49809	0.73768	2.3884	1.01213	1.1636	0.464182
ENSRNOG00000036701	LOC100361457	2.49553	3.41394	0	1.57515	1.04096	0.406952	0.560131	0.144778	0.352668	0.416888	0.166455	2.21304	1.48876	0.642327	1.16275	0.541578
ENSRNOG00000058539	Ccnb1	74.2006	31.8634	38.9006	68.9917	61.59	64.095	11.3893	25.7704	19.9258	30.4328	32.7915	24.7123	56.6069	24.1704	1.16253	0.000113257
ENSRNOG00000023410	Apol9a	0.332738	1.13798	7.54787	0.157515	0.520479	1.42433	0	1.15822	2.29234	1.1117	0	0	1.85349	0.760377	1.16232	0.622742
ENSRNOG00000060356	Kif15	30.7783	13.6557	23.4178	29.7704	18.7372	21.772	5.4146	8.83144	11.2854	15.4248	7.65691	10.1431	23.0219	9.79271	1.16186	0.00112533
ENSRNOG00000011213	Blm	4.99107	8.72451	10.0638	5.35552	5.37828	10.7842	4.66776	6.65977	0.176334	3.89095	0.166455	3.6884	7.54957	3.20828	1.16096	0.254394
ENSRNOG00000006331	Elovl5	4.32559	0.56899	0	4.25291	6.24575	2.23824	2.05381	3.04033	1.058	1.25066	0	0	2.93858	1.2338	1.1602	0.549063
ENSRNOG00000008091	Gins1	14.9732	8.91417	16.8376	11.4986	12.665	7.7321	6.16144	9.12099	1.93968	6.6702	5.16009	1.65978	12.1034	5.1187	1.1599	0.0425015
ENSRNOG00000045570	LOC288978	5.15744	5.12091	9.09615	4.0954	4.16383	6.30776	1.8671	6.22544	1.23434	3.75199	0.665818	0.55326	5.65691	2.38299	1.15946	0.217995
ENSRNOG00000058908	AC135696.1	1.33095	7.77619	2.32242	0.31503	2.25541	0.406952	0.560131	1.01344	0	2.50133	2.16391	0	2.40116	1.0398	1.15803	0.54584
ENSRNOG00000007483	Ccnf	7.81934	11.1901	0	5.67055	7.80718	6.10429	3.73421	0	5.64269	3.47406	0.832272	2.95072	6.43192	2.77233	1.1576	0.405359
ENSRNOG00000011863	Gins3	4.99107	5.50023	9.48322	2.52024	5.20479	6.30776	3.36079	2.17166	0.705336	2.91821	1.99745	3.31956	5.66789	2.41217	1.15544	0.135681
ENSRNOG00000046349	AABR07067829.1	4.99107	0.189663	1.54828	2.67776	3.64335	3.25562	0	1.01344	0.88167	2.08444	1.831	1.10652	2.71762	1.15285	1.15417	0.413043
ENSRNOG00000056216	Casp7	12.3113	23.1389	14.9022	15.4365	16.3083	22.3824	7.09499	8.68666	9.52204	8.75464	4.99364	5.90144	17.4133	7.49223	1.15139	0.002133
NA	Ank3	1.33095	0	5.80605	3.62285	1.38794	0	0	1.01344	0	0.55585	3.49554	0	2.02463	0.84414	1.15121	0.674778
ENSRNOG00000014960	Bard1	23.9571	3.98293	30.385	22.3672	26.3709	22.7893	4.85447	9.98966	2.82134	14.73	10.3202	12.9094	21.6421	9.27085	1.14996	0.0395008
ENSRNOG00000000262	Zfp821	12.8104	5.12091	19.3535	12.6012	15.9613	7.32514	3.92092	4.92244	3.87935	8.05983	7.324	3.13514	12.1954	5.20695	1.14738	0.0309856
ENSRNOG00000011238	Tiparp	28.6155	19.9146	23.0307	17.9567	9.7156	16.6851	5.4146	8.10755	14.8121	4.4468	9.65436	7.3768	19.3197	8.30203	1.1471	0.00826351
ENSRNOG00000010664	Wdr73	11.4795	9.10383	14.1281	10.081	6.41924	9.35991	1.68039	5.212	1.58701	6.6702	6.32527	4.6105	10.0952	4.34756	1.14291	0.0486709
ENSRNOG00000008443	Fam234b	9.15029	3.6036	9.48322	7.87576	11.971	9.15643	4.85447	2.46122	3.35035	2.91821	3.49554	4.97934	8.54005	3.67652	1.14274	0.0453637
ENSRNOG00000022845	Cep70	5.98928	2.46562	2.70949	3.93788	3.29637	3.66257	0	1.59255	1.058	1.38963	0	5.5326	3.67687	1.59546	1.14151	0.441135
ENSRNOG00000001195	Trpv4	0	0	3.67717	0.787576	1.21445	1.62781	1.30697	0.868666	0	0.833775	0	0	1.21783	0.501569	1.14054	0.677616
ENSRNOG00000008956	Cdkn2c	29.2809	21.4319	28.4497	33.2357	29.3203	18.3129	8.58868	9.98966	14.1067	11.5339	9.82081	15.3069	26.6719	11.5578	1.13982	0.000113257
ENSRNOG00000013005	Rpa2	20.297	16.311	17.8052	10.8686	15.2674	15.6677	2.42724	9.98966	6.17169	9.03257	13.3164	0.73768	16.0361	6.94587	1.13925	0.0696922
ENSRNOG00000038228	Serp2	9.6494	9.86249	13.5475	12.7587	11.277	6.91819	3.92092	2.75078	5.11369	4.30784	2.66327	9.03658	10.6689	4.63218	1.13923	0.0301758
ENSRNOG00000053026	Shcbp1	36.4348	19.9146	25.5466	37.8037	31.2287	28.6901	7.2817	10.5688	8.8167	22.9288	18.1435	10.1431	29.9364	12.9804	1.13911	0.00127027
ENSRNOG00000001726	Tmem44	0.998214	2.08629	0.967676	0	1.90842	4.273	2.24052	0.868666	0	1.25066	0	0	1.7056	0.726642	1.13879	0.629517
ENSRNOG00000018859	Pik3ip1	76.0306	25.7942	64.2537	61.431	33.4841	37.2362	15.8704	15.0569	40.3805	26.4029	14.1486	16.5978	49.705	21.4095	1.13673	0.0023026
ENSRNOG00000007707	Zfp467	31.9428	24.6562	25.5466	21.2646	32.2697	26.045	5.78802	17.2285	4.05568	11.5339	17.4777	14.3848	26.9542	11.7448	1.13534	0.00432745
ENSRNOG00000017673	Brsk1	2.49553	2.65529	4.83838	0	3.99034	0.203476	2.98737	0	1.23434	0.972738	0.832272	0	2.36384	1.00445	1.13395	0.594668
ENSRNOG00000020908	LOC303566	0	0.758653	4.45131	0	0.867465	1.22086	1.30697	0.144778	0	0	0.499364	1.10652	1.21638	0.509606	1.13365	0.671381
ENSRNOG00000011573	Csad	28.7818	27.5012	58.8347	39.2213	22.0336	24.4171	10.0824	14.9121	11.638	16.3976	12.1512	21.946	33.465	14.5212	1.1323	0.000602227
ENSRNOG00000008720	LOC103692173	0.665476	1.89663	3.67717	2.99279	0	1.01738	0.933552	1.73733	0	0.833775	0.832272	0	1.70824	0.722822	1.13155	0.57831
ENSRNOG00000004440	Fignl1	4.49196	0	2.90303	5.35552	1.04096	4.06952	2.24052	1.88211	1.41067	0.138963	0.832272	1.10652	2.97683	1.26851	1.1303	0.452637
ENSRNOG00000016912	Btf3	3.66012	8.34518	5.99959	7.56073	8.32766	5.29038	1.49368	2.46122	4.05568	2.77925	4.82718	1.47536	6.53061	2.84873	1.12989	0.103386
ENSRNOG00000014343	Anln	1.49732	0	8.51554	6.14309	1.56144	3.05214	2.61395	2.46122	0	1.52859	0	2.21304	3.46159	1.46947	1.12986	0.548216
ENSRNOG00000011622	Echdc1	51.7407	28.8288	54.964	48.8297	48.925	44.9682	12.5096	32.575	14.6357	29.1821	10.6531	21.5771	46.3761	20.1888	1.12946	0.000435236
ENSRNOG00000002970	Zswim7	8.65119	4.74158	12.9669	13.0738	1.73493	3.86605	1.30697	5.212	2.82134	4.4468	3.82845	1.8442	7.50573	3.24329	1.12535	0.16636
ENSRNOG00000016623	Tmeff2	50.9089	3.98293	52.0609	57.8081	24.4625	40.6953	13.6299	21.5719	3.35035	32.2393	17.3113	12.1717	38.3198	16.7124	1.12043	0.0882858
NA	Ikbkb	1.49732	1.89663	0.967676	1.41764	1.90842	1.42433	0.560131	0.723888	0.705336	1.25066	0.499364	0.18442	1.51867	0.653967	1.11966	0.393815
ENSRNOG00000059878	Rad51ap1	10.1485	10.2418	16.0634	20.162	15.2674	10.5808	0.933552	6.65977	5.46636	6.25331	8.48918	8.48332	13.744	6.04758	1.11765	0.0388935
ENSRNOG00000017097	Lhpp	7.32024	6.06922	5.99959	8.50582	10.7566	2.03476	0	1.73733	1.93968	3.05718	6.65818	4.6105	6.78103	3.00048	1.11609	0.266753
ENSRNOG00000019229	Fbl	8.48482	7.96586	11.4186	6.93067	5.72527	7.7321	2.80066	6.37022	2.82134	4.86369	3.82845	0.36884	8.04288	3.50887	1.11545	0.118162
ENSRNOG00000017577	Bphl	11.6458	3.22427	6.19312	6.61564	5.20479	3.25562	2.05381	0	1.058	5.83643	0	7.00796	6.02321	2.65937	1.11275	0.438777
ENSRNOG00000048166	Arhgap19	10.6476	11.0005	13.1604	3.46534	8.50115	9.76686	1.49368	0.434333	1.058	6.80917	2.33036	13.0938	9.42364	4.20323	1.1123	0.260468
ENSRNOG00000013727	Ndc80	63.0538	24.6562	77.027	31.6606	33.6576	43.3404	15.497	24.757	14.2831	22.9288	27.9643	14.5692	45.5659	19.9999	1.11004	0.00100672
ENSRNOG00000021903	Atad5	18.3006	4.36225	12.5798	9.92346	11.624	14.8538	4.29434	4.48811	2.64501	9.44945	1.33164	9.40542	11.9406	5.26899	1.10939	0.0891436
ENSRNOG00000002711	Nuf2	42.4241	13.4661	27.8691	28.9828	26.3709	35.6083	9.14881	17.5181	13.7541	10.8391	10.6531	15.1224	29.1202	12.8393	1.10804	0.000948257
ENSRNOG00000013167	Hmgb2l1	54.0699	10.4315	42.3842	33.7083	23.942	32.5562	8.02855	22.0062	9.87471	24.3184	15.4803	7.00796	32.8487	14.4527	1.10793	0.0178218
ENSRNOG00000009334	Knstrn	79.5244	24.2769	36.5781	40.7965	55.1707	52.0899	17.9242	28.9555	12.5197	33.212	12.9834	22.1304	48.0728	21.2876	1.10701	0.00176802
ENSRNOG00000012343	Pdp2	17.136	24.4666	17.0311	16.0666	21.6866	23.1963	4.10763	11.4374	13.9304	14.869	7.324	1.47536	19.9305	8.8573	1.10698	0.0392465
ENSRNOG00000038035	Kif4a	25.6208	8.91417	5.61252	8.19079	19.2577	15.4642	1.68039	9.84488	5.46636	10.4222	4.49427	4.97934	13.8434	6.14791	1.10669	0.0789286
ENSRNOG00000000418	Zbtb12	17.8015	4.93124	28.8367	15.7515	13.7059	12.6155	6.16144	11.2927	1.58701	8.8936	5.99236	7.19238	15.6071	6.85324	1.10396	0.0581178
ENSRNOG00000026857	Kif7	1.33095	0	6.38666	0.945092	0	4.88343	0.746842	1.73733	0	0.694813	2.66327	0	2.25769	0.97371	1.10161	0.653323
ENSRNOG00000054549	Lss	2.49553	5.6899	0	5.98558	11.971	5.49386	0.373421	5.212	0.352668	3.19614	2.33036	2.7663	5.27265	2.37181	1.09978	0.427025
ENSRNOG00000028856	Pknox2	2.99464	11.9488	10.0638	4.56794	6.41924	5.49386	1.68039	3.61944	1.058	4.16888	6.15882	1.8442	6.91472	3.08829	1.09867	0.171718
NA	Fastkd3	2.49553	7.01754	3.09656	3.30782	9.19513	5.90081	0	1.303	2.29234	3.05718	3.49554	3.87282	5.1689	2.33681	1.09375	0.3018
ENSRNOG00000038328	Gjc2	3.49375	0	5.99959	5.98558	1.56144	0	0	0.868666	4.58469	1.1117	0.832272	0	2.84006	1.23289	1.09357	0.643409
NA	Zfp639	0.831845	2.08629	0.38707	0	2.4289	3.05214	0.746842	0.144778	0.88167	0.138963	0	2.02862	1.46438	0.656812	1.09325	0.611338
ENSRNOG00000060572	Tlk1	1.99643	0	1.35475	4.41043	0.693972	4.06952	0.373421	1.01344	2.29234	0.55585	0.166455	1.10652	2.08752	0.918005	1.0914	0.523787
ENSRNOG00000022411	RGD1561958	5.82291	0	3.67717	2.52024	0	0.203476	1.12026	2.89555	0.352668	0	0	0.9221	2.0373	0.881764	1.08918	0.681838
ENSRNOG00000012280	Ptx3	7.15387	8.34518	5.80605	7.71825	4.51082	2.64519	0	3.909	7.93503	1.94548	1.66454	0.73768	6.02989	2.69862	1.08794	0.341277
ENSRNOG00000059997	Brip1	9.98214	1.51731	8.70908	9.76595	1.21445	13.2259	4.48105	3.32989	4.76102	3.05718	2.16391	1.8442	7.40248	3.27287	1.08768	0.221315
ENSRNOG00000016552	Hmgcs1	673.961	714.082	622.409	716.537	481.269	526.596	176.815	269.431	270.849	456.631	285.636	229.418	622.476	281.463	1.08648	2.19811e-07
ENSRNOG00000052637	Samd1	9.15029	7.01754	7.93494	5.51303	9.02163	10.7842	3.5475	3.04033	2.82134	4.58576	2.33036	5.90144	8.23695	3.70446	1.0857	0.0538766
ENSRNOG00000000302	Sesn1	27.4509	9.10383	23.2242	17.9567	23.0746	25.4345	10.0824	12.4509	16.0464	6.39228	2.33036	9.03658	21.0408	9.38981	1.0842	0.030285
ENSRNOG00000017690	Ccsap	0.998214	1.32764	1.16121	3.1503	0	1.01738	0	0	1.23434	0.55585	0.332909	1.29094	1.27579	0.569006	1.08401	0.610161
ENSRNOG00000017744	Dram2	4.8247	9.48316	7.93494	5.51303	2.25541	1.22086	2.80066	3.04033	0.705336	1.80651	5.65945	0	5.20535	2.33538	1.08371	0.382146
ENSRNOG00000014832	Mapkapk3	35.4366	32.4324	36.9652	24.8874	26.0239	23.3998	8.9621	17.6629	9.52204	19.8716	14.1486	10.5119	29.8576	13.4465	1.08234	0.000458992
ENSRNOG00000050910	LOC688583	1.99643	4.36225	2.32242	0.157515	2.60239	1.62781	0.560131	0	0.352668	0.833775	2.16391	2.02862	2.17814	0.98985	1.08146	0.517532
ENSRNOG00000017740	AABR07053707.1	2.6619	6.44855	2.70949	2.0477	3.12287	2.84867	1.30697	1.01344	0.352668	1.94548	1.99745	2.39746	3.30653	1.50225	1.08025	0.304901
ENSRNOG00000050949	Ttc39c	119.12	39.2603	86.8973	59.3833	95.9416	97.2616	42.57	43.8676	31.3875	57.9474	22.3049	25.8188	82.9774	37.316	1.07984	0.000591103
ENSRNOG00000016980	Qprt	2.32917	0.948316	0	2.52024	2.4289	0	0	0	1.58701	0.694813	0.665818	0.73768	1.3711	0.61422	1.07917	0.652576
ENSRNOG00000031628	AABR07006688.2	9.31666	8.34518	18.3858	18.9018	12.318	12.6155	10.6425	6.51499	5.64269	3.05718	5.493	4.42608	13.3138	5.96274	1.07792	0.0305574
ENSRNOG00000001074	Mphosph9	4.8247	3.79326	8.51554	0	5.55177	8.95295	3.73421	0.144778	1.93968	4.58576	0.499364	3.31956	5.27304	2.37056	1.07718	0.45275
ENSRNOG00000014148	Ap5m1	3.82649	1.32764	2.90303	4.0954	11.971	6.91819	5.4146	1.88211	1.23434	0.972738	1.49809	2.95072	5.17363	2.32543	1.07588	0.2961
ENSRNOG00000042137	Tmem173	13.3095	18.587	17.0311	7.71825	9.36862	10.7842	2.05381	6.37022	2.46868	6.11435	7.65691	10.3275	12.7998	5.83191	1.07571	0.0580955
ENSRNOG00000007975	Ncoa2	0.998214	4.74158	0	0	2.4289	2.03476	1.49368	1.44778	0.176334	1.52859	0	0	1.70058	0.774397	1.07405	0.674896
ENSRNOG00000006622	Cry1	9.31666	3.98293	15.6763	5.51303	10.5831	1.62781	3.92092	1.59255	1.93968	6.53124	3.32909	3.6884	7.78331	3.50031	1.07186	0.191147
NA	SNORA73	3.82649	1.51731	3.67717	3.93788	3.64335	2.23824	1.49368	3.32989	0.176334	0	2.49682	0.9221	3.14007	1.40314	1.07168	0.451289
ENSRNOG00000015810	Trip13	24.1235	9.10383	21.6759	19.5319	18.2168	14.0399	3.73421	6.65977	5.11369	11.256	11.8183	9.77426	17.782	8.05936	1.07102	0.0144257
ENSRNOG00000000479	Kifc1	43.2559	11.7591	26.9014	37.1736	51.0069	44.7648	14.9368	24.757	6.34803	22.7899	17.3113	11.2496	35.8103	16.2321	1.07064	0.0139941
ENSRNOG00000009712	Gale	34.4384	16.6904	23.0307	37.9612	16.8288	38.2535	8.21526	14.6225	11.109	20.8444	9.48791	11.6185	27.8672	12.6496	1.06969	0.00409017
ENSRNOG00000027332	Gemin6	6.82113	1.13798	9.48322	11.3411	7.98067	6.51124	5.4146	6.22544	1.41067	5.14161	1.16518	0	7.21256	3.22625	1.06843	0.346817
ENSRNOG00000047714	Tmem37	0.332738	17.449	16.4505	1.73267	12.665	14.2433	7.46842	4.48811	1.58701	7.64294	3.32909	4.24166	10.4789	4.79287	1.06737	0.298873
ENSRNOG00000013692	Abhd18	0.998214	0.189663	7.35433	0	2.77589	1.22086	0.560131	0.289555	0.176334	2.36236	2.16391	0	2.08983	0.925382	1.06729	0.630265
ENSRNOG00000014336	Mcm5	58.8946	15.7421	23.0307	43.1592	38.8624	39.0674	19.0445	15.3464	8.11137	21.6782	16.6455	18.6264	36.4594	16.5754	1.06712	0.00412291
ENSRNOG00000008332	Smo	25.4545	24.2769	25.5466	25.36	24.1155	11.5982	12.3229	10.424	6.70069	12.5066	15.4803	4.6105	22.7253	10.3408	1.06589	0.00691518
ENSRNOG00000047446	Foxc2	33.2738	8.72451	35.2234	32.4481	23.595	14.8538	14.3767	7.0941	8.8167	15.8417	6.32527	14.5692	24.6864	11.1706	1.06522	0.0184181
NA	Hspb8	1.83006	0.56899	0.967676	0.31503	3.29637	3.25562	0.560131	0.723888	0.352668	0.55585	1.49809	0.9221	1.70562	0.768788	1.06472	0.480691
ENSRNOG00000007939	Naprt	6.65476	5.87956	6.58019	2.67776	11.971	9.97034	0	5.50155	2.46868	3.05718	1.66454	7.3768	7.28894	3.34479	1.06388	0.291777
ENSRNOG00000008676	Emp1	1309.49	753.342	1040.83	921.307	887.069	756.728	357.177	580.703	319.694	514.023	448.761	367.549	944.795	431.318	1.06364	3.4057e-08
ENSRNOG00000020696	Pmvk	37.1003	39.2603	33.0945	60.8009	30.5347	38.05	17.3641	13.8987	15.5174	17.6482	15.3138	29.876	39.8068	18.2697	1.0614	0.000230634
ENSRNOG00000005433	Shq1	0.166369	2.46562	8.12847	4.88297	1.73493	0.610429	0.560131	3.47466	3.17401	0.138963	0.665818	0	2.99813	1.3356	1.06102	0.576113
ENSRNOG00000010079	Car3	108.972	974.679	245.016	269.666	601.327	393.726	188.951	188.356	112.148	184.403	238.363	298.207	432.231	201.738	1.06074	0.0294712
ENSRNOG00000014718	Acsl3	205.965	136.368	259.531	188.231	178.177	170.106	55.0796	88.0248	90.6357	121.453	79.8982	85.202	189.73	86.7156	1.06057	6.1963e-08
NA	Tpgs2	3.32738	1.32764	3.2901	0.472546	1.73493	1.01738	0	0	1.23434	0.972738	0.832272	2.02862	1.86166	0.844661	1.06019	0.548235
ENSRNOG00000013196	Dok5	14.1414	10.4315	5.80605	9.2934	14.0529	5.29038	2.24052	4.92244	5.64269	6.39228	5.493	2.39746	9.83593	4.51473	1.05817	0.0721354
ENSRNOG00000028984	RGD1563307	1.99643	0.379326	7.93494	0.31503	3.29637	1.01738	0.560131	0.579111	1.58701	1.25066	0.332909	2.39746	2.48991	1.11788	1.05651	0.508362
ENSRNOG00000008666	Etl4	69.3759	11.0005	43.7389	24.7299	39.9034	38.05	9.89565	15.2017	13.225	28.4873	13.9822	23.0525	37.7998	17.3074	1.05608	0.0169439
ENSRNOG00000009503	Depdc1	14.1414	4.74158	15.4828	8.50582	8.67465	8.13905	4.10763	4.05377	8.8167	2.36236	7.49045	0.18442	9.94754	4.50256	1.05583	0.201296
ENSRNOG00000005933	Yap1	0.499107	1.32764	6.19312	0	0.867465	0.610429	0	0	0	2.08444	0	2.21304	1.58296	0.716246	1.05429	0.725142
ENSRNOG00000020762	Zfp260	2.82827	4.74158	7.93494	13.3888	3.12287	0.203476	1.68039	0.289555	0.88167	3.61303	3.16263	5.16376	5.36999	2.46517	1.05402	0.415797
ENSRNOG00000022971	Znf454	5.32381	0	3.67717	0.157515	1.90842	0.406952	0.933552	1.88211	0	0.972738	1.33164	0	1.91231	0.853339	1.05194	0.647098
ENSRNOG00000017431	RGD1304884	2.1628	4.36225	4.45131	0	0.867465	2.03476	0	2.02689	1.58701	1.38963	1.33164	0	2.3131	1.05586	1.05153	0.593298
ENSRNOG00000020281	Kif22	95.4958	34.5187	73.1563	80.1753	75.9899	94.413	23.3388	31.7063	23.8051	35.2965	33.9567	60.8586	75.6248	34.827	1.05125	0.000448184
ENSRNOG00000001337	Setd1b	3.66012	3.79326	1.35475	0	1.56144	3.05214	0	1.303	0	0	2.16391	2.7663	2.23695	1.03887	1.05062	0.653665
ENSRNOG00000007489	Zfp41	2.82827	0	13.741	5.35552	6.76622	5.69733	3.5475	1.15822	4.58469	2.36236	1.831	2.02862	5.73139	2.5854	1.04957	0.375629
ENSRNOG00000022537	E2f8	2.1628	0	1.93535	1.41764	2.77589	0.203476	0	0.723888	0	0.277925	2.82973	0	1.41586	0.63859	1.04796	0.686052
ENSRNOG00000006494	Tubg2	4.49196	7.01754	2.12889	0	6.24575	2.03476	2.24052	2.02689	0	5.97539	0	0	3.65315	1.70713	1.047	0.645166
ENSRNOG00000003929	Pcdh19	89.8393	71.3134	124.443	102.07	65.0598	44.7648	36.0351	39.9586	52.7239	41.1329	24.3024	34.4865	82.915	38.1066	1.04656	0.000118389
ENSRNOG00000011140	Fam213a	58.8946	26.5528	89.8003	61.9035	69.9176	44.3578	30.8072	21.2823	19.5731	35.7134	31.7928	22.1304	58.5711	26.8832	1.0463	0.000465317
ENSRNOG00000061050	Mboat2	16.1378	12.5178	24.579	19.0593	7.63369	7.93557	9.33552	5.50155	7.40603	4.30784	4.99364	8.85216	14.6439	6.73279	1.0438	0.0352531
ENSRNOG00000014684	Npr1	0	5.87956	0	2.20521	1.56144	0	0.560131	0.723888	0	1.25066	1.831	0.18442	1.6077	0.75835	1.04301	0.69546
ENSRNOG00000025354	Rinl	3.49375	0.56899	1.16121	1.57515	0	1.22086	0	1.303	1.058	1.25066	0	0	1.33666	0.601944	1.04285	0.664217
ENSRNOG00000001506	Tmem35	51.0753	10.4315	52.6416	21.7371	19.2577	23.1963	19.978	20.848	8.8167	8.8936	3.662	19.3641	29.7232	13.5937	1.04083	0.0714359
ENSRNOG00000015329	Kpna2	5.32381	0.379326	4.83838	7.87576	6.93972	4.47648	1.30697	3.18511	3.70302	2.64029	0.998727	1.8442	4.97224	2.27972	1.04039	0.304023
ENSRNOG00000024364	Enkd1	3.99286	3.41394	3.48363	6.93067	2.08191	4.47648	2.42724	3.47466	1.41067	1.52859	2.33036	0	4.06325	1.86192	1.04029	0.35103
ENSRNOG00000014490	Bdh2	95.9949	94.073	81.6718	68.8342	68.5297	88.7156	23.7122	33.878	41.0858	44.3291	48.4383	40.5724	82.9699	38.6693	1.03985	7.7399e-07
ENSRNOG00000059572	Tsen34	40.9268	10.6211	87.2843	28.9828	105.484	53.3108	17.1774	17.0838	6.70069	64.0617	9.98727	37.0684	54.4349	25.3465	1.03877	0.147247
ENSRNOG00000008837	Ass1	11.3131	1.89663	6.58019	11.9712	10.0626	14.2433	6.72157	6.22544	1.93968	5.28058	2.33036	3.31956	9.3445	4.30286	1.03786	0.149267
ENSRNOG00000002876	Eef2kmt	0.166369	0	4.06424	0	0.867465	3.25562	0	1.01344	0	0.277925	0.832272	1.65978	1.39228	0.63057	1.03746	0.704938
ENSRNOG00000010589	LOC103689968	2.6619	2.08629	2.51596	0	0	2.44171	0	2.17166	0	0.277925	1.99745	0	1.61764	0.741174	1.03618	0.716135
ENSRNOG00000002775	Npl	5.32381	8.34518	3.09656	1.57515	6.59273	1.62781	1.8671	1.73733	2.11601	0.416888	4.82718	1.47536	4.42687	2.07331	1.03564	0.353132
ENSRNOG00000010608	Cep162	19.9643	28.4495	24.966	33.0782	4.68431	8.546	6.72157	10.424	9.87471	16.8145	4.99364	7.00796	19.9481	9.30606	1.03522	0.0758155
ENSRNOG00000011946	Ptn	16.1378	0	11.4186	10.711	8.32766	4.88343	0	5.64633	5.64269	7.36502	4.16136	0.9221	8.57975	3.95625	1.03474	0.456267
ENSRNOG00000018516	Impa2	2.32917	2.84495	2.90303	5.51303	6.93972	5.29038	2.61395	0.723888	2.11601	1.25066	1.66454	3.6884	4.30338	2.00958	1.03354	0.274865
ENSRNOG00000006876	Msx1	216.779	283.736	454.42	279.275	423.67	125.748	88.6874	148.252	115.675	125.622	171.448	183.314	297.271	138.833	1.0323	0.000447299
ENSRNOG00000020369	Igf2	141.58	48.7434	142.248	115.931	95.2476	51.683	30.9939	53.423	5.11369	88.1023	66.7482	33.9333	99.2389	46.3857	1.02896	0.0716221
ENSRNOG00000029862	Spc24	40.2613	27.6908	20.3212	33.8658	35.0456	29.504	4.10763	15.9255	9.52204	20.0106	14.9809	23.4213	31.1148	14.6613	1.02851	0.010791
ENSRNOG00000057416	Zfp763	1.83006	5.31057	3.2901	1.73267	6.93972	0	0.746842	1.73733	0.705336	1.94548	3.82845	0	3.18385	1.49391	1.02831	0.545789
ENSRNOG00000004874	Flrt3	77.5279	107.349	90.9615	56.863	83.4501	65.1124	20.1647	50.817	29.0951	52.111	47.2731	27.663	80.2107	37.854	1.02519	0.000258553
ENSRNOG00000027035	Sgo2	22.9589	6.25889	21.4824	20.792	24.289	14.2433	1.30697	15.636	9.52204	9.86634	7.82336	7.19238	18.3374	8.55785	1.02492	0.0779352
ENSRNOG00000022325	Smc2	156.72	116.832	194.89	178.307	112.77	97.8721	52.6523	94.9741	52.5476	66.702	71.2425	63.2561	142.899	66.8958	1.02349	2.60753e-06
ENSRNOG00000019189	Acat2	3.49375	2.08629	0.967676	6.61564	7.98067	2.64519	1.68039	0.868666	1.58701	0.833775	0	6.27028	3.96487	1.87335	1.02065	0.483333
NA	Arap2	3.32738	2.27596	4.25777	9.92346	0	3.86605	1.49368	2.89555	1.93968	1.1117	1.16518	2.39746	3.94177	1.83388	1.02009	0.437386
ENSRNOG00000007164	Cln6	100.32	43.0536	83.6072	88.8386	66.1008	58.3977	34.168	37.2079	19.3968	44.3291	32.1257	39.4659	73.3864	34.4489	1.01934	7.15236e-05
ENSRNOG00000010248	Serpini1	3.32738	1.32764	13.5475	7.08819	3.99034	6.71472	1.49368	1.01344	0	8.19879	3.16263	2.95072	5.99929	2.80321	1.01823	0.422228
ENSRNOG00000042308	LOC680200	1.33095	0	0	2.36273	2.77589	1.22086	1.68039	0	0.88167	0.972738	0	0	1.28174	0.589134	1.01695	0.716993
ENSRNOG00000015501	Ddhd2	4.15922	0	0	4.0954	0.867465	3.25562	1.49368	1.303	0	1.94548	0.998727	0	2.06295	0.956814	1.0154	0.67213
ENSRNOG00000005558	LOC100125367	5.32381	4.17259	9.87029	3.30782	7.80718	3.66257	3.5475	1.73733	3.17401	2.64029	4.82718	0	5.69071	2.65439	1.01536	0.318564
ENSRNOG00000011276	Tmem254	93.0003	85.7278	111.67	94.9817	77.3778	77.5244	34.7281	31.7063	54.8399	48.6369	45.775	39.2815	90.047	42.4946	1.0152	2.0545e-07
ENSRNOG00000015275	Ska1	10.9803	0.189663	7.1608	5.67055	13.359	19.3302	8.21526	0.579111	0.88167	7.92087	5.493	3.50398	9.44843	4.43231	1.01461	0.39204
ENSRNOG00000030443	Rab9a	35.7693	20.863	44.9001	42.2141	32.0962	20.9581	10.8292	17.0838	17.8097	19.0379	18.1435	9.58984	32.8001	15.4157	1.01393	0.00144761
ENSRNOG00000016279	Zfp865	6.32202	7.2072	3.8707	11.4986	6.07225	3.66257	2.80066	6.65977	0.705336	4.72473	3.32909	0	6.43889	3.0366	1.01361	0.35312
ENSRNOG00000016420	Serpinb6b	4.65833	1.51731	2.51596	2.52024	10.5831	4.273	2.24052	1.59255	1.23434	2.50133	0.332909	4.42608	4.34465	2.05462	1.01342	0.37173
ENSRNOG00000046420	AABR07006458.1	7.65297	5.31057	7.1608	2.36273	1.56144	2.64519	2.24052	2.46122	0	2.64029	0.665818	4.6105	4.44895	2.10306	1.00939	0.426239
ENSRNOG00000004205	Pkdcc	34.272	15.5524	45.2872	16.6966	25.8504	29.0971	11.576	14.9121	13.225	15.7028	9.98727	13.0938	27.7926	13.0828	1.00926	0.00340596
ENSRNOG00000017259	Tacc3	133.594	59.9336	120.572	160.666	93.5127	115.168	43.5035	49.2244	37.3828	62.1163	56.761	74.5057	113.908	53.9156	1.00909	4.00951e-05
ENSRNOG00000017854	Ucp2	92.002	59.5543	99.09	121.287	99.7584	81.7974	35.475	49.0796	50.0789	59.1981	27.2985	40.9412	92.2482	43.6786	1.00814	1.35877e-05
ENSRNOG00000007779	Kank4	49.578	63.1579	104.315	57.8081	48.231	38.05	21.285	16.6494	24.8631	31.4055	43.4446	33.7489	60.1901	28.5661	1.00709	0.00122278
ENSRNOG00000000636	Rtkn2	9.48303	5.87956	9.87029	9.60843	13.5325	8.74948	4.48105	3.909	3.35035	3.75199	7.15754	4.42608	9.52054	4.51267	1.00624	0.0508419
ENSRNOG00000019667	Ppfibp2	33.2738	17.0697	41.6101	24.8874	16.3083	8.13905	8.40197	16.939	8.8167	9.31049	6.15882	17.1511	23.5481	11.1297	1.0042	0.0404336
ENSRNOG00000014668	RGD621098	2.6619	0	4.06424	1.89018	0	0.406952	1.12026	1.44778	0	0.277925	0	1.29094	1.50388	0.689484	1.00391	0.700248
ENSRNOG00000020871	Ltbp4	6.48839	0	2.51596	2.20521	9.19513	3.05214	0.933552	4.19855	3.35035	1.52859	0.998727	0	3.90947	1.83496	1.00344	0.545387
ENSRNOG00000014443	Pde5a	46.4169	28.0702	41.0294	48.6722	25.1565	28.0797	5.60131	24.9018	7.2297	27.2367	26.7992	11.9873	36.2375	17.2926	1.00184	0.0286496
NA	Cd99	2.1628	1.89663	5.03191	1.10261	0.173493	0	0	1.88211	0.176334	0.277925	0.665818	1.8442	1.72791	0.807731	1.00168	0.645546
ENSRNOG00000042289	Plcxd2	11.1467	0.56899	3.09656	3.1503	3.46986	7.52862	2.05381	2.31644	2.99768	1.80651	0.832272	3.6884	4.82684	2.28252	1.00072	0.357447
ENSRNOG00000016818	Fgfr3	3.82649	6.44855	2.12889	0	6.24575	3.86605	1.30697	2.02689	3.35035	0.138963	0.499364	3.50398	3.75262	1.80442	0.99826	0.526698
ENSRNOG00000043348	Rpl39	1.99643	11.1901	0.967676	5.67055	7.4602	3.66257	1.49368	3.18511	4.23202	1.80651	3.49554	0.73768	5.15793	2.49176	0.997195	0.353893
ENSRNOG00000020923	Tuft1	51.7407	16.88	44.9001	27.2501	25.1565	37.2362	8.9621	25.0465	7.58237	23.7626	14.1486	17.3355	33.8606	16.1396	0.996795	0.0153562
ENSRNOG00000021314	Fdft1	101.319	92.7453	78.3817	96.2418	87.0935	95.4304	35.475	44.5915	36.3248	57.3915	45.775	44.9985	91.8686	44.0927	0.996049	3.09928e-08
ENSRNOG00000019461	Zbtb3	1.83006	0	0	2.36273	4.33732	1.62781	2.61395	1.15822	0	0.972738	0	0	1.69299	0.790817	0.995763	0.724033
ENSRNOG00000001134	Rfc5	83.0181	57.468	77.8011	53.3977	63.3249	74.2688	26.8863	33.878	22.7471	42.8005	31.9593	37.8061	68.2131	32.6795	0.994762	2.89048e-06
ENSRNOG00000039439	AC121204.1	2.32917	0.189663	1.35475	0.630061	1.38794	0.813905	1.30697	0	0	1.80651	0	0	1.11758	0.518914	0.994653	0.701164
ENSRNOG00000057814	Nsdhl	94.6639	107.349	88.8326	82.3805	90.2163	69.9958	29.6869	38.6556	46.5522	45.3018	51.4344	44.9985	88.9064	42.7716	0.994341	3.54204e-07
ENSRNOG00000043377	Fdps	128.603	114.936	100.832	133.415	91.0838	122.289	39.0225	47.6319	71.4153	73.7891	48.4383	52.0064	115.193	55.3839	0.992836	7.57969e-07
ENSRNOG00000033348	Duox1	11.6458	9.2935	22.063	21.1071	23.4215	19.3302	8.58868	6.94933	2.46868	8.75464	10.8195	13.6471	17.8102	8.53799	0.99138	0.0425929
ENSRNOG00000000561	Pald1	4.8247	1.32764	5.41898	16.8541	7.80718	5.69733	0.18671	4.92244	0.88167	6.6702	2.66327	4.79492	6.98833	3.3532	0.990487	0.374618
ENSRNOG00000052539	Prpf40b	8.48482	7.77619	19.547	8.03328	14.2264	14.2433	9.70894	7.96277	1.58701	8.33775	3.662	3.13514	12.0518	5.73227	0.990406	0.118634
ENSRNOG00000018297	Ocln	4.99107	0.189663	8.90262	5.98558	10.2361	6.71472	1.49368	4.34333	2.99768	2.91821	0.166455	5.71702	6.16995	2.9394	0.989782	0.411145
ENSRNOG00000010473	Cand2	6.9875	1.70697	5.41898	11.4986	3.12287	2.64519	0.18671	1.44778	6.87703	4.58576	0	1.8442	5.23002	2.49025	0.989003	0.490322
ENSRNOG00000012584	Aamdc	11.9786	6.63821	12.5798	5.198	7.98067	8.13905	2.42724	3.18511	7.2297	5.14161	4.16136	2.95072	8.75238	4.18262	0.988679	0.0970547
ENSRNOG00000001653	St3gal6	83.6836	73.9686	66.5761	76.7099	70.9586	95.2269	34.3547	34.6019	22.0418	52.3889	57.0939	24.8967	77.854	37.563	0.988183	0.000151102
ENSRNOG00000009576	Xpa	4.49196	0	20.3212	16.6966	5.55177	4.06952	5.22789	3.76422	5.11369	3.61303	4.49427	1.8442	8.52184	4.00955	0.986344	0.383175
ENSRNOG00000014080	Kif23	48.0806	20.6733	44.5131	39.8514	44.4142	38.457	15.3102	15.7808	26.0974	30.9886	19.3087	5.71702	39.3316	18.8671	0.98595	0.0121977
ENSRNOG00000007765	Frzb	16.8033	68.4684	27.0949	22.2096	41.8118	28.4867	18.8577	23.454	13.4014	21.6782	10.6531	11.8029	34.1458	16.6412	0.985516	0.0230215
ENSRNOG00000001514	Cdca7	5.82291	11.7591	23.8048	14.0189	14.0529	18.7198	5.78802	8.54188	4.40835	7.50398	6.15882	9.95868	14.6964	7.05995	0.985335	0.0415617
ENSRNOG00000031136	Ntng1	51.7407	43.2432	35.9975	57.4931	50.8334	38.2535	14.3767	26.6391	5.46636	31.5445	25.4675	31.167	46.2603	22.4435	0.984861	0.0107496
ENSRNOG00000022523	Fkbp5	15.805	3.22427	24.1919	18.4293	10.5831	14.0399	4.48105	11.727	10.58	7.64294	1.66454	4.97934	14.3789	6.84582	0.983658	0.14861
ENSRNOG00000000695	Ssh1	3.49375	3.03461	0	5.04049	1.73493	0.406952	0.560131	0.723888	0.176334	2.2234	1.49809	1.47536	2.28512	1.10953	0.981525	0.569413
ENSRNOG00000007091	Ly6e	50.2434	17.8283	67.1567	30.873	27.9324	31.9458	17.5508	17.8076	19.3968	19.8716	20.9733	12.5406	37.6633	18.0234	0.981367	0.004221
ENSRNOG00000010100	Tyw5	9.48303	4.36225	13.3539	5.35552	7.98067	13.4294	1.12026	3.47466	7.7587	5.5585	1.99745	6.08586	8.99414	4.33257	0.978849	0.181579
ENSRNOG00000021105	Gabpb2	3.49375	2.46562	7.93494	2.0477	2.77589	6.71472	1.8671	3.04033	1.93968	3.61303	1.66454	0	4.23877	2.02078	0.977101	0.40725
ENSRNOG00000009530	Uchl3	0	5.87956	0	1.57515	0.346986	1.01738	0	1.44778	2.46868	0.416888	0	0	1.46985	0.722224	0.976841	0.752259
ENSRNOG00000017777	Ahcy	5.82291	3.98293	6.77373	2.52024	1.21445	4.88343	1.30697	0.723888	0.176334	2.77925	3.16263	4.05724	4.19962	2.03439	0.9758	0.412254
ENSRNOG00000027271	RGD1359290	1.66369	0.56899	0.193535	2.36273	3.12287	1.22086	0	1.73733	0.529002	0.833775	0	1.29094	1.52211	0.731842	0.975225	0.619767
ENSRNOG00000029614	Robo1	1.83006	2.08629	0.967676	1.41764	0.346986	0	0	2.17166	0	0	0.998727	0	1.10811	0.528399	0.974938	0.73852
ENSRNOG00000023494	Tti2	9.48303	1.70697	6.96726	11.3411	6.24575	4.88343	6.72157	0	3.35035	1.52859	3.99491	3.87282	6.77126	3.24471	0.974497	0.384305
ENSRNOG00000014997	Igf2r	403.777	199.905	342.557	382.605	357.742	244.375	93.9153	165.481	196.613	188.155	121.845	171.695	321.827	156.284	0.972848	1.1133e-05
ENSRNOG00000061795	Rbm4b	31.2774	31.2944	30.1915	46.3095	18.3903	24.6206	16.4305	22.151	12.3434	12.2287	10.3202	14.938	30.3473	14.7353	0.972275	0.00341901
ENSRNOG00000021324	RGD1565059	4.65833	3.79326	4.25777	0	2.08191	7.52862	0.560131	1.15822	5.64269	2.08444	1.33164	0	3.71998	1.79619	0.972246	0.577568
ENSRNOG00000012067	Fam111a	34.7711	10.2418	30.7721	19.0593	21.8601	30.1145	9.33552	8.83144	7.40603	16.3976	12.1512	17.1511	24.4698	11.8788	0.97102	0.0163102
ENSRNOG00000017672	Akr1c14	29.6137	6.82787	46.4484	38.4337	37.8215	21.365	1.49368	16.7942	0	22.234	32.6251	14.7536	30.085	14.6501	0.970846	0.389773
ENSRNOG00000014130	Cks2	72.2041	46.6572	61.5442	70.4093	83.6236	83.2218	26.3262	26.2048	37.0301	36.8251	42.4459	34.671	69.61	33.9172	0.970642	7.37487e-06
ENSRNOG00000019305	Sh3tc2	0.831845	0	5.61252	5.04049	0.867465	1.42433	0	1.303	0	0.55585	2.33036	2.39746	2.29611	1.09778	0.970406	0.657014
ENSRNOG00000050401	Vbp1	5.82291	6.44855	6.77373	5.98558	3.12287	3.86605	1.30697	2.46122	2.64501	3.89095	2.66327	2.58188	5.33662	2.59155	0.970202	0.187929
ENSRNOG00000018615	Cenph	61.3901	18.587	52.8351	54.5003	53.9563	52.4969	23.7122	25.6257	11.109	22.234	41.4472	18.2576	48.9609	23.7309	0.970198	0.00851741
ENSRNOG00000027026	Jazf1	2.82827	5.50023	3.2901	8.19079	0	3.4591	1.30697	1.88211	1.23434	2.36236	2.16391	2.39746	3.87808	1.89119	0.969777	0.447336
ENSRNOG00000010746	Rpl32	27.95	3.22427	15.0957	11.8136	23.0746	5.29038	6.72157	6.51499	10.58	6.39228	7.65691	3.87282	14.4081	6.95644	0.96904	0.143073
ENSRNOG00000004921	Nusap1	61.2238	28.4495	45.2872	46.782	36.607	51.276	12.3229	18.8211	12.3434	29.0432	29.4625	29.6916	44.9376	21.9474	0.968414	0.00259907
ENSRNOG00000004572	Zfp472	6.65476	0	11.8056	2.67776	12.8385	9.15643	0	0	4.58469	3.89095	1.99745	10.5119	7.18884	3.49751	0.96832	0.596925
ENSRNOG00000000702	Sart3	50.0771	34.898	53.4157	54.5003	52.3949	45.1717	21.0983	29.6794	23.4524	30.0159	14.3151	22.8681	48.4096	23.5715	0.967248	6.25668e-05
ENSRNOG00000011474	Ppp1r3b	17.6351	16.88	20.5147	22.6822	17.3493	16.8885	12.5096	8.25233	4.76102	10.2832	10.8195	7.93006	18.6583	9.09263	0.96686	0.00657372
ENSRNOG00000015068	Il11ra1	182.673	72.8307	235.145	160.508	127.691	122.9	86.2602	61.9648	55.3689	73.3722	70.4103	89.4437	150.291	72.8034	0.966826	0.000135406
ENSRNOG00000019773	Egln1	3.16101	4.55192	7.1608	2.67776	2.94938	2.44171	3.73421	2.31644	1.93968	3.05718	0	0	3.82376	1.84125	0.965175	0.513999
ENSRNOG00000016810	Stmn1	119.287	85.5381	131.41	77.1825	97.6765	104.18	43.3168	42.2751	43.0255	53.3616	79.5653	38.9126	102.546	50.0761	0.964918	1.84699e-05
ENSRNOG00000006859	Insig1	73.036	69.2271	68.8985	56.548	49.4455	41.1022	14.7501	30.4033	29.2715	30.9886	35.1219	35.2242	59.7095	29.2933	0.96491	0.000160586
ENSRNOG00000004700	Nxt1	49.578	10.8108	32.1268	29.1403	33.1371	18.1094	9.33552	8.25233	13.4014	15.9807	28.1308	9.03658	28.8171	14.0229	0.9648	0.0447528
ENSRNOG00000052275	H2afv	13.3095	5.87956	29.8044	6.61564	13.359	12.0051	8.58868	5.50155	2.64501	2.91821	8.82209	10.6964	13.4955	6.52865	0.96417	0.144909
ENSRNOG00000008165	Tpx2	85.0145	40.2086	83.9942	75.7648	78.0718	70.1993	29.8737	31.272	23.8051	31.9614	47.4395	47.2115	72.2089	35.2605	0.963997	9.64662e-05
ENSRNOG00000037509	Chek2	2.49553	1.32764	3.48363	2.0477	0.867465	0	0	1.15822	1.41067	0.694813	0	1.65978	1.70366	0.820581	0.962794	0.642886
NA	LOC687679	5.82291	7.58653	8.70908	4.0954	4.51082	2.64519	2.05381	2.31644	1.93968	2.64029	1.16518	6.27028	5.56165	2.73095	0.962684	0.261858
ENSRNOG00000021176	Mtmr11	11.1467	16.6904	3.48363	9.76595	5.72527	6.10429	2.80066	3.32989	3.52668	4.16888	8.32273	4.05724	8.81937	4.36768	0.962418	0.163538
ENSRNOG00000013728	Polg2	3.49375	7.2072	2.32242	1.41764	2.25541	2.23824	0.373421	2.606	0.88167	3.47406	1.99745	0	3.15578	1.55543	0.961771	0.506985
ENSRNOG00000000546	Nt5dc1	10.3149	2.84495	11.9992	3.78037	7.11321	6.91819	1.30697	1.73733	3.35035	4.16888	6.65818	3.6884	7.1618	3.48502	0.961496	0.228091
ENSRNOG00000036649	Pwwp2b	4.8247	6.06922	6.58019	8.66334	8.15417	7.12167	1.30697	4.92244	7.93503	4.58576	0	1.47536	6.90222	3.37093	0.960539	0.367236
ENSRNOG00000020751	Rdm1	21.9607	8.15552	12.3863	16.2241	6.76622	22.1789	5.04118	5.79111	4.76102	10.4222	8.65563	8.2989	14.6119	7.16167	0.959005	0.0581178
ENSRNOG00000009550	Sqle	156.72	154.765	238.048	159.72	141.744	126.562	54.3327	64.8604	89.4014	92.827	87.888	90.7346	162.927	80.0073	0.958462	1.00988e-06
ENSRNOG00000000531	Ccdc167	5.32381	0.379326	0.38707	0.31503	2.25541	6.71472	0	3.18511	1.58701	2.2234	0.499364	0	2.56256	1.24915	0.955495	0.65286
ENSRNOG00000005987	Suox	10.814	4.93124	25.3531	13.5463	10.7566	10.5808	1.49368	10.5688	2.99768	4.16888	8.82209	9.03658	12.6637	6.18128	0.955335	0.167403
ENSRNOG00000004001	Osgepl1	6.32202	4.93124	12.1927	7.08819	4.33732	7.52862	3.92092	5.212	0.88167	4.4468	1.831	4.42608	7.06668	3.45308	0.952081	0.207351
ENSRNOG00000027259	Faxdc2	0	4.93124	7.1608	0.31503	1.73493	2.84867	0.933552	0.868666	3.87935	1.94548	0.665818	0	2.83178	1.38214	0.95188	0.630027
ENSRNOG00000015285	Lrp4	24.789	8.15552	16.644	9.2934	12.318	7.7321	5.04118	4.34333	8.64037	7.08709	10.8195	2.7663	13.1553	6.44963	0.951614	0.0980041
ENSRNOG00000009075	Trim13	9.31666	6.63821	5.99959	8.03328	4.68431	0.203476	3.73421	1.88211	4.58469	1.94548	3.49554	1.47536	5.81259	2.8529	0.951156	0.356994
ENSRNOG00000042561	Cks1b	20.6298	22.5699	29.4173	44.5768	22.2071	24.4171	8.77539	18.8211	13.225	15.4248	7.49045	17.1511	27.303	13.4813	0.949615	0.00862339
ENSRNOG00000014886	Fam107b	7.32024	7.01754	9.87029	18.9018	9.36862	8.34253	4.48105	1.88211	10.051	3.61303	4.99364	4.97934	10.1368	5.00003	0.947967	0.135041
ENSRNOG00000019012	D2hgdh	21.4616	5.87956	24.579	17.9567	11.971	8.95295	6.72157	3.909	11.4617	9.86634	8.82209	3.6884	15.1335	7.41152	0.946911	0.0925687
ENSRNOG00000003326	Rrn3	5.32381	0.189663	3.67717	0	5.55177	1.22086	1.30697	2.31644	0.705336	2.2234	0.665818	0.55326	2.66054	1.29521	0.945714	0.590308
ENSRNOG00000060123	Kifc2	3.99286	2.27596	8.51554	9.45092	3.99034	3.25562	0	4.19855	5.29002	0	3.32909	2.58188	5.24687	2.56659	0.945467	0.514681
ENSRNOG00000024365	Ect2	49.7443	19.5353	38.9006	45.6794	58.8141	42.1196	17.9242	32.7197	10.9327	20.8444	26.1334	17.7043	42.4656	21.0431	0.941394	0.00641503
ENSRNOG00000032847	RGD1561636	3.66012	1.70697	1.54828	1.10261	1.73493	1.83129	0.746842	1.303	0.352668	1.38963	1.33164	0.55326	1.9307	0.946172	0.941285	0.465937
ENSRNOG00000012536	Sgms1	15.6387	14.2247	16.2569	18.1143	7.2867	7.52862	7.09499	6.80455	5.81902	9.86634	5.32654	4.24166	13.175	6.52552	0.941045	0.0516142
ENSRNOG00000045636	Fasn	153.392	59.7439	117.282	133.573	94.2067	88.7156	45.744	65.8738	45.6705	67.2579	40.6149	55.5104	107.819	53.4453	0.940143	9.86277e-05
ENSRNOG00000011245	Arhgap18	5.98928	7.2072	9.28969	18.1143	4.8578	5.90081	1.8671	1.303	5.81902	5.41954	3.99491	7.19238	8.55984	4.26599	0.939301	0.217068
ENSRNOG00000001349	Mcm7	31.9428	13.6557	24.7725	31.6606	27.0649	30.318	10.4558	16.6494	8.8167	12.5066	16.1461	14.5692	26.5691	13.1906	0.939088	0.00407593
ENSRNOG00000002800	Gdpd2	0.499107	12.5178	0	0.157515	4.33732	3.05214	1.68039	4.34333	0	0.138963	2.33036	2.02862	3.42731	1.75361	0.937426	0.679724
ENSRNOG00000020936	Nradd	197.48	161.593	202.051	195.792	172.625	157.491	77.2981	102.213	74.2366	96.7179	100.206	91.2879	181.172	90.3265	0.936829	2.81604e-10
ENSRNOG00000005348	Pamr1	80.5226	73.5893	58.6411	71.5119	54.9973	55.3455	18.671	36.7735	7.7587	47.8031	47.606	39.6503	65.768	33.0438	0.936815	0.0173111
ENSRNOG00000011032	Lhfpl2	32.9411	43.0536	41.0294	13.8613	30.0143	28.6901	11.7628	18.8211	11.638	15.9807	10.1537	26.7409	31.5983	15.8495	0.93559	0.0157182
ENSRNOG00000001135	Wsb2	10.4812	9.67282	10.4509	19.6894	9.36862	8.546	4.29434	7.81799	5.64269	6.53124	6.32527	3.31956	11.3682	5.65518	0.934705	0.0595502
ENSRNOG00000007125	Vps54	24.4562	19.9146	29.0303	15.4365	17.1758	14.4468	4.10763	12.3061	14.6357	10.978	11.1524	6.82354	20.0767	10.0006	0.933614	0.0245552
ENSRNOG00000013364	Hey2	57.3973	10.6211	46.4484	38.4337	29.4938	18.9233	22.0318	13.7539	8.99304	18.3431	20.4739	16.0445	33.5529	16.6067	0.93325	0.0364283
ENSRNOG00000008797	Tmpo	161.544	51.2091	146.312	165.233	112.423	130.835	74.8709	67.3216	47.9629	86.7126	43.7775	60.8586	127.926	63.584	0.93252	0.000861148
ENSRNOG00000012269	Lpcat3	186.5	147.748	169.343	181.143	154.235	173.972	75.0576	75.8635	85.8747	118.952	76.0697	75.2434	168.823	84.5101	0.932068	1.12882e-08
ENSRNOG00000030264	Fam83h	3.66012	0	6.77373	10.2385	2.77589	2.44171	3.5475	0.723888	0.352668	2.91821	1.16518	4.05724	4.31499	2.12745	0.931373	0.531686
ENSRNOG00000018517	Trim21	10.6476	16.1214	15.8699	11.6561	9.54211	11.3947	2.42724	9.98966	8.8167	7.22605	7.65691	1.47536	12.5386	6.26532	0.931214	0.124207
ENSRNOG00000046112	Dedd2	6.9875	3.6036	1.54828	0	0	2.03476	3.17408	0.579111	1.41067	0.833775	0.998727	0	2.36236	1.16606	0.93089	0.681838
ENSRNOG00000016122	Hmgcr	277.171	192.887	279.852	233.438	203.16	200.831	85.1399	111.044	120.436	150.496	123.509	103.828	231.223	115.742	0.930526	3.16311e-08
ENSRNOG00000016454	Nasp	95.3294	75.486	104.896	138.298	94.0332	65.3159	39.956	48.5005	39.3225	53.0837	47.7724	58.6456	95.5598	47.8801	0.929127	1.19808e-05
ENSRNOG00000016245	Neto2	2.82827	11.1901	0	1.57515	1.90842	0.203476	0	1.73733	2.29234	5.14161	0	0	2.95091	1.52855	0.928882	0.731098
ENSRNOG00000059322	N4bp2l1	1.99643	3.98293	11.8056	2.67776	7.2867	1.01738	0	2.46122	5.11369	1.38963	3.82845	1.47536	4.79447	2.37806	0.928313	0.494321
ENSRNOG00000024012	Pex10	3.82649	0	5.41898	0.157515	3.64335	4.67995	2.05381	0	1.41067	1.1117	2.49682	1.65978	2.95438	1.45546	0.928102	0.623397
ENSRNOG00000011009	Cmtm4	9.98214	1.89663	8.51554	7.40322	1.73493	3.4591	3.73421	0.579111	1.93968	6.53124	0.998727	2.58188	5.49859	2.72747	0.92709	0.405359
ENSRNOG00000026267	Igbp1	34.7711	18.7767	46.4484	35.9135	31.0552	14.0399	12.6963	14.1882	20.8074	20.0106	11.4854	11.0652	30.1675	15.0422	0.926867	0.0131361
ENSRNOG00000003542	Hcfc1r1	13.4759	11.1901	9.09615	1.89018	6.76622	3.4591	2.80066	6.22544	4.05568	3.75199	2.33036	3.87282	7.64628	3.83949	0.926358	0.245047
ENSRNOG00000032492	Usp22	0.998214	0	1.74182	0	3.29637	3.86605	2.24052	0	1.76334	0.833775	0	0	1.65041	0.806273	0.925969	0.754042
ENSRNOG00000039754	Rab7b	6.9875	4.17259	1.74182	12.2862	3.81684	2.03476	0	1.73733	2.11601	3.75199	0	8.11448	5.17328	2.61997	0.925573	0.564985
ENSRNOG00000023851	Igsf3	326.083	140.351	511.32	317.078	214.437	183.739	106.425	169.535	102.274	181.485	148.311	138.131	282.168	141.027	0.923879	0.00141449
ENSRNOG00000007564	Evc	6.9875	4.74158	11.4186	2.36273	8.15417	4.273	2.42724	2.31644	0	5.41954	4.99364	3.87282	6.32292	3.17161	0.923279	0.384305
ENSRNOG00000006797	Zfp280c	3.82649	5.6899	7.54787	5.82806	5.72527	0	2.05381	4.48811	3.35035	2.36236	1.831	0.18442	4.7696	2.37834	0.923192	0.48944
ENSRNOG00000011137	Zbtb41	4.8247	2.65529	2.51596	5.51303	9.19513	1.22086	0.18671	0.434333	3.17401	3.75199	5.32654	0.18442	4.32083	2.17633	0.922947	0.52673
ENSRNOG00000008965	AC124896.1	6.32202	0	7.54787	1.89018	6.93972	1.42433	2.24052	1.73733	3.17401	1.1117	0.166455	3.50398	4.02069	1.989	0.922773	0.55193
ENSRNOG00000011063	Dennd1b	0.499107	1.32764	4.25777	5.04049	0	1.83129	1.12026	1.44778	1.058	1.25066	1.49809	0	2.15938	1.06247	0.92276	0.620342
ENSRNOG00000019027	Habp4	2.6619	7.2072	7.35433	2.20521	6.07225	5.29038	3.36079	3.04033	1.76334	1.94548	3.49554	1.8442	5.13188	2.57495	0.922479	0.274335
ENSRNOG00000027622	Slc35e3	43.0896	43.4329	34.8363	32.9207	32.7902	45.7822	14.3767	18.8211	13.0487	23.4847	20.3074	27.8474	38.8086	19.6477	0.921724	0.000599045
ENSRNOG00000058940	Rab11fip1	34.4384	14.2247	35.4169	29.9279	37.995	36.4222	14.7501	12.1613	22.2181	17.3703	6.32527	21.7616	31.4042	15.7644	0.921439	0.0178341
ENSRNOG00000013390	Kbtbd8	1.66369	1.13798	0	6.30061	0	1.42433	0.933552	1.44778	0	1.52859	1.33164	0	1.75444	0.873592	0.921006	0.717951
ENSRNOG00000014178	Acad9	11.6458	10.8108	21.8695	27.4077	21.8601	18.7198	5.78802	4.19855	10.9327	12.9235	11.4854	11.2496	18.7189	9.42963	0.920956	0.042128
ENSRNOG00000029055	Ttk	40.9268	10.0521	21.4824	30.4004	34.8721	22.9928	11.576	15.636	20.1021	15.2859	6.99109	11.0652	26.7878	13.4427	0.919891	0.0318578
ENSRNOG00000024733	Mnd1	4.99107	1.70697	0	0	0	1.01738	0	1.73733	0.529002	0.416888	1.16518	0	1.2859	0.6414	0.919813	0.763072
ENSRNOG00000000632	Cdk1	163.873	70.934	143.022	153.577	143.999	116.592	55.0796	59.5036	46.0232	69.0644	86.2234	82.989	132	66.4805	0.919443	6.25668e-05
ENSRNOG00000003745	Atf3	7.98571	1.70697	16.644	5.67055	2.60239	9.15643	3.36079	7.67322	2.11601	4.72473	2.49682	1.29094	7.29435	3.61042	0.918749	0.337232
ENSRNOG00000047708	Gstz1	14.3077	14.2247	21.4824	17.9567	12.318	17.092	7.84183	10.5688	8.64037	5.83643	6.15882	9.95868	16.2303	8.16748	0.91852	0.0152837
ENSRNOG00000002790	Abcb7	10.4812	4.36225	4.45131	5.35552	3.64335	1.01738	4.48105	2.75078	4.58469	1.1117	1.66454	0	4.88518	2.43213	0.91833	0.474744
ENSRNOG00000005247	Surf1	1.66369	1.51731	1.16121	1.41764	0	0.610429	0.18671	1.15822	0	1.1117	0.499364	0.18442	1.06171	0.523402	0.917893	0.661256
ENSRNOG00000054902	LOC100909709	14.3077	1.51731	15.4828	5.82806	7.63369	6.10429	2.98737	6.08066	3.87935	4.72473	4.16136	3.50398	8.47898	4.22291	0.917839	0.223277
ENSRNOG00000031431	Cdca8	272.18	114.367	184.826	265.571	235.777	257.194	92.9818	102.792	97.6891	127.846	132.498	117.475	221.652	111.88	0.917532	1.27038e-05
ENSRNOG00000023312	Lonrf2	6.15565	0.189663	5.80605	9.60843	6.24575	3.86605	2.80066	4.92244	0.705336	2.36236	2.16391	2.95072	5.31193	2.6509	0.917325	0.411805
ENSRNOG00000020505	Map4k1	5.49018	2.27596	4.25777	10.8686	0.173493	5.49386	1.12026	1.15822	5.46636	0.833775	3.32909	2.39746	4.75997	2.38419	0.916556	0.48121
ENSRNOG00000011817	Rpl22l1	265.358	150.024	369.459	266.043	272.731	207.953	114.08	108.149	123.61	155.221	149.809	120.242	255.261	128.519	0.916532	3.43772e-06
ENSRNOG00000010797	Esm1	26.4527	6.25889	23.8048	10.5535	33.6576	32.3527	2.42724	24.9018	19.2204	17.6482	0	2.95072	22.18	11.1914	0.916189	0.439724
ENSRNOG00000046366	Dmd	85.1809	58.0369	67.1567	45.9945	25.8504	46.5961	32.4876	33.7332	23.6288	24.4574	20.8068	30.7981	54.8026	27.652	0.91595	0.00264337
ENSRNOG00000024705	Rarres2	69.3759	28.8288	72.3821	51.98	43.0262	38.2535	12.6963	29.5346	29.9768	32.5172	33.1244	15.3069	50.6411	25.526	0.913837	0.0072296
ENSRNOG00000009972	Rara	30.2792	22.9492	33.8687	42.2141	38.1684	35.2014	14.7501	17.9524	17.8097	16.8145	17.1448	18.0732	33.7802	17.0908	0.913776	0.000223586
ENSRNOG00000010386	H2afx	49.578	22.5699	41.9971	36.8586	33.8311	31.1319	14.7501	16.939	17.1044	19.8716	14.648	26.0032	35.9944	18.2194	0.912596	0.00102046
ENSRNOG00000007350	Rac2	1.66369	1.70697	3.2901	0	2.08191	2.03476	0.933552	0.144778	3.17401	1.1117	0	0	1.79624	0.894007	0.910994	0.693781
ENSRNOG00000009358	Osgin2	3.82649	3.6036	6.19312	6.30061	0.693972	2.23824	1.68039	2.46122	2.82134	2.36236	0.665818	1.47536	3.80934	1.91108	0.910837	0.412811
ENSRNOG00000018372	Cul9	9.15029	4.93124	0	3.93788	0.173493	1.83129	0.560131	2.02689	0	2.50133	3.49554	1.65978	3.33737	1.70728	0.910358	0.643409
ENSRNOG00000022343	Alms1	2.99464	7.77619	8.32201	8.50582	2.25541	0.406952	1.30697	1.59255	1.23434	2.2234	2.99618	6.08586	5.0435	2.57322	0.909797	0.441135
ENSRNOG00000027787	Cdc6	30.6119	7.01754	15.4828	21.4221	19.7782	22.3824	13.6299	12.8852	4.93735	13.8963	3.82845	9.77426	19.4491	9.82523	0.909472	0.0835754
ENSRNOG00000003400	Fmo4	1.16458	4.17259	8.32201	2.36273	1.56144	0.203476	1.49368	2.17166	0.705336	0.833775	1.33164	2.39746	2.96447	1.48893	0.908862	0.525414
ENSRNOG00000032877	Rps15al2	1.16458	1.89663	4.83838	1.73267	0.520479	0.610429	0	0.868666	0	1.94548	1.831	0.73768	1.79386	0.897137	0.908628	0.63734
ENSRNOG00000048924	Islr	0	0	4.45131	3.46534	1.38794	0	0	0.868666	0	1.52859	1.66454	0.55326	1.55076	0.769176	0.908452	0.758847
ENSRNOG00000003583	Smyd2	66.0485	38.6913	72.3821	54.1853	47.8841	61.6533	28.7534	31.272	21.6891	33.0731	25.1346	33.0112	56.8074	28.8222	0.90688	4.63184e-05
ENSRNOG00000048050	Tmem120b	4.99107	3.6036	1.35475	4.56794	6.93972	3.4591	2.05381	3.32989	0	2.64029	4.66073	0	4.1527	2.11412	0.905419	0.548004
ENSRNOG00000003673	Nup85	20.7961	21.0526	32.7074	17.0116	16.4818	24.2137	12.1362	13.1748	5.99536	13.6183	12.9834	9.221	22.0439	11.1882	0.904982	0.0109301
ENSRNOG00000008947	Cpz	3.82649	28.6391	13.1604	4.88297	15.0939	8.95295	8.40197	4.77766	7.7587	5.14161	7.324	4.97934	12.426	6.39721	0.904751	0.191134
ENSRNOG00000019295	Rab12	2.6619	2.27596	1.93535	12.7587	0.520479	2.23824	3.5475	1.73733	0	1.66755	2.33036	2.02862	3.73178	1.88523	0.904458	0.554386
ENSRNOG00000012390	Npw	1.16458	5.6899	3.48363	3.46534	0.346986	0.203476	2.42724	0	2.82134	1.1117	0	0.9221	2.39232	1.21373	0.904261	0.66938
ENSRNOG00000008034	Tmeff1	45.4187	13.6557	36.9652	28.6678	25.5035	22.7893	8.40197	17.9524	12.696	21.4002	18.6429	8.66774	28.8334	14.6269	0.904014	0.0245892
ENSRNOG00000000113	Elac1	7.98571	4.55192	9.28969	8.50582	5.72527	9.35991	3.36079	2.17166	5.81902	2.77925	8.48918	0.36884	7.56972	3.83146	0.90252	0.300283
ENSRNOG00000014477	Acvr2b	2.49553	0.56899	3.09656	0.630061	0	2.03476	0	2.75078	1.058	0.55585	0	0	1.47098	0.727438	0.901739	0.734213
ENSRNOG00000046342	LOC100359503	1.99643	1.51731	1.35475	2.83528	1.73493	1.42433	1.68039	0.723888	0.705336	0.694813	1.33164	0.36884	1.8105	0.917484	0.900121	0.489873
ENSRNOG00000027008	Igtp	7.15387	5.6899	12.1927	5.82806	0	1.62781	2.98737	2.606	3.17401	0.833775	1.66454	5.16376	5.41539	2.73824	0.899705	0.496414
ENSRNOG00000012164	Plppr2	3.32738	2.08629	2.90303	1.41764	0.173493	1.01738	1.68039	0.579111	0.352668	0.55585	2.33036	0	1.82087	0.916397	0.898214	0.619858
ENSRNOG00000015576	Hsdl1	9.48303	13.0868	5.22545	17.3267	8.84814	7.52862	2.98737	9.7001	2.11601	6.80917	6.32527	3.6884	10.2498	5.27105	0.897486	0.171392
ENSRNOG00000018929	Kif20b	40.2613	17.0697	45.6743	35.2834	28.2794	30.9284	11.576	17.6629	11.8144	15.8417	20.141	23.7902	32.9161	16.8044	0.89742	0.00561065
NA	Ahnak	2.32917	0.948316	5.41898	0.472546	1.21445	0.406952	0.373421	0.289555	0.705336	0.277925	2.66327	1.10652	1.7984	0.902672	0.897273	0.61359
NA	LOC103692716	133.095	85.5381	105.09	85.8458	109.474	57.9907	77.1114	35.7601	45.3178	47.3862	40.4484	48.5025	96.1722	49.0877	0.897153	0.000607419
ENSRNOG00000010165	Tnfaip2	20.9625	15.7421	38.5135	30.0854	23.248	30.318	8.77539	14.0434	23.8051	13.7573	9.82081	10.6964	26.4782	13.4831	0.896933	0.0175978
ENSRNOG00000009302	Zfp623	6.65476	4.55192	1.74182	14.0189	7.4602	10.7842	3.92092	0.723888	1.93968	7.36502	6.15882	3.13514	7.5353	3.87391	0.896467	0.344881
ENSRNOG00000007398	Zfp691	2.82827	5.50023	15.2893	1.73267	1.21445	9.76686	5.4146	2.46122	1.93968	2.91821	2.33036	3.31956	6.05529	3.06394	0.895108	0.398066
ENSRNOG00000004412	Mtbp	2.99464	0	0.774141	2.99279	1.38794	0.203476	0.746842	0.579111	1.058	1.80651	0	0	1.39217	0.698412	0.895079	0.704938
ENSRNOG00000003831	Tdp1	25.6208	13.8454	17.8052	15.4365	13.7059	17.9059	12.883	3.61944	13.9304	10.4222	5.32654	7.19238	17.3866	8.89566	0.893353	0.0601152
ENSRNOG00000004639	Traf6	4.15922	10.8108	4.06424	6.93067	10.7566	4.67995	6.34815	5.93588	1.93968	2.2234	4.82718	0	6.90024	3.54572	0.89326	0.405694
ENSRNOG00000051056	Fndc4	6.32202	7.39687	11.8056	19.0593	7.11321	7.12167	5.78802	7.38366	3.35035	2.77925	8.32273	2.39746	9.80313	5.00358	0.891961	0.183423
ENSRNOG00000009785	Cdkn3	62.5547	27.3115	39.2876	41.7415	38.1684	44.7648	17.7375	18.6763	10.7564	21.5392	26.9656	35.0398	42.3048	21.7858	0.891483	0.00670101
ENSRNOG00000022736	Cdkn2aip	6.32202	3.41394	3.2901	6.30061	2.25541	4.273	0.746842	2.75078	5.29002	0.972738	2.16391	1.29094	4.30918	2.20254	0.891465	0.396236
ENSRNOG00000034107	LOC681282	11.9786	16.311	9.28969	11.0261	9.7156	15.2607	3.73421	8.83144	7.7587	10.5611	2.16391	4.97934	12.2636	6.33812	0.889289	0.114438
ENSRNOG00000009953	Snx16	37.433	25.2252	62.3183	26.6201	25.5035	21.9754	22.0318	21.4271	14.1067	20.5665	17.3113	6.27028	33.1793	16.9523	0.887118	0.03158
ENSRNOG00000020481	Pafah1b3	17.9678	9.10383	3.67717	19.6894	16.8288	13.2259	6.90828	4.19855	8.99304	5.97539	7.82336	7.74564	13.4155	6.94071	0.886511	0.11188
ENSRNOG00000014044	Pank4	0.166369	3.79326	1.93535	1.73267	2.4289	0	0	0.723888	3.35035	1.1117	0	0	1.67609	0.864323	0.885549	0.745359
ENSRNOG00000011100	AABR07040947.1	1.49732	0	0.774141	0	1.04096	1.83129	0.18671	0	1.058	0.972738	0	0.36884	0.857284	0.431049	0.88538	0.748032
NA	Icam2	3.66012	1.13798	0.774141	3.30782	3.99034	1.01738	0.746842	1.15822	0.529002	1.80651	2.16391	0.73768	2.31463	1.19036	0.884325	0.510947
ENSRNOG00000049686	Mrpl40	1.83006	3.79326	2.90303	5.51303	1.38794	0.813905	0	0.868666	3.52668	0.138963	0	3.87282	2.70687	1.40119	0.883862	0.65963
ENSRNOG00000011161	Slc2a12	53.9036	28.2598	73.5433	43.9468	55.3442	37.8466	11.576	24.4674	7.58237	28.9042	40.1155	39.097	48.8074	25.2904	0.881512	0.048184
ENSRNOG00000017478	Pcsk7	9.98214	8.91417	15.4828	5.04049	7.4602	13.0225	1.30697	7.38366	2.64501	7.08709	0	12.725	9.98371	5.19129	0.881487	0.416873
ENSRNOG00000011543	Fam118b	70.8732	71.1237	115.927	78.1276	55.8647	54.9386	37.3421	41.1169	35.4432	41.9667	39.7826	35.2242	74.4759	38.4793	0.880577	4.94046e-05
ENSRNOG00000022202	Trappc8	12.1449	20.4836	14.7087	15.7515	25.5035	7.52862	8.9621	12.8852	5.99536	9.72738	8.48918	3.87282	16.0201	8.32201	0.879596	0.0796929
ENSRNOG00000025731	Ptma	42.7568	36.4153	94.4451	43.1592	47.0166	45.9856	22.9654	34.3123	27.1554	24.1795	18.4764	32.6423	51.6298	26.6219	0.879287	0.00282222
ENSRNOG00000018556	Tomm40	6.32202	4.74158	1.16121	5.35552	6.24575	3.86605	4.66776	2.31644	2.82134	2.08444	1.16518	1.29094	4.61535	2.39102	0.878513	0.372547
NA	AABR07035428.1	0.166369	2.84495	2.90303	0.945092	0	2.23824	1.49368	0	2.29234	0.138963	0	0.73768	1.51628	0.777111	0.87455	0.73881
ENSRNOG00000010539	Mcat	7.81934	4.17259	5.41898	7.08819	16.1348	5.49386	5.60131	0.289555	6.17169	5.5585	4.32782	2.02862	7.68797	3.99625	0.87196	0.353833
ENSRNOG00000012192	Znf740	11.3131	12.7074	9.09615	3.46534	11.7975	10.3773	5.78802	1.59255	3.52668	7.36502	6.99109	5.5326	9.7928	5.13266	0.871907	0.189487
ENSRNOG00000006787	Dhcr24	683.777	604.646	638.472	626.281	553.963	667.809	257.474	304.467	420.733	411.329	302.947	274.97	629.158	328.653	0.871783	7.57089e-08
ENSRNOG00000039666	Srpx	40.594	11.5695	43.5454	48.8297	33.6576	20.5511	21.8451	10.1344	18.6914	17.7872	14.9809	19.3641	33.1246	17.1339	0.871491	0.0309856
ENSRNOG00000016099	Id4	39.0967	12.1385	43.7389	38.9063	17.3493	33.1666	8.02855	17.8076	12.5197	14.5911	14.9809	27.8474	30.7327	15.9626	0.871368	0.0472113
ENSRNOG00000019473	NEWGENE_1582994	0	3.6036	0.193535	0.945092	1.73493	0.406952	0	0.144778	2.29234	0.277925	0	0.9221	1.14735	0.606191	0.87095	0.749774
ENSRNOG00000019407	Dmap1	9.15029	11.9488	19.16	29.7704	11.7975	9.15643	2.80066	11.0031	7.7587	8.05983	7.65691	10.1431	15.1639	7.90372	0.870421	0.11068
ENSRNOG00000019206	Nupr1	6.15565	15.5524	9.09615	13.3888	7.11321	6.30776	2.98737	6.65977	2.99768	7.22605	4.66073	5.71702	9.60233	5.04144	0.870249	0.150629
ENSRNOG00000043026	Rps15-ps2	47.0824	20.6733	43.9325	72.9296	60.202	39.4744	18.671	32.2854	10.9327	21.8171	40.9478	23.6058	47.3824	24.71	0.868486	0.0279989
ENSRNOG00000022839	Ifit3	5.82291	6.82787	1.35475	1.10261	1.73493	4.47648	3.17408	1.15822	0.176334	0.972738	3.16263	2.58188	3.55326	1.87098	0.868282	0.523997
ENSRNOG00000031802	LOC691427	0.499107	0.379326	2.90303	0.472546	5.55177	0.203476	0	1.88211	0.705336	1.52859	0.665818	0.36884	1.66821	0.858449	0.866458	0.679724
ENSRNOG00000022694	Plekhg5	49.2452	21.8113	43.5454	39.8514	34.6986	36.0153	23.1521	19.545	11.9907	30.5718	12.6505	19.5485	37.5279	19.5764	0.865923	0.00749459
ENSRNOG00000033220	Oas1b	0	3.41394	5.22545	3.30782	4.51082	1.42433	0	1.01344	2.11601	0.277925	0.998727	4.97934	2.98039	1.56424	0.865749	0.653323
ENSRNOG00000008620	Smad3	55.9	38.6913	57.0929	60.3284	47.3636	38.6605	22.4052	30.9824	24.3341	29.738	19.9745	28.4007	49.6728	25.9725	0.865474	0.000125594
ENSRNOG00000012176	Rab27b	0.831845	0	3.48363	4.56794	1.38794	1.22086	1.8671	0.144778	1.93968	0.138963	0.499364	1.29094	1.91537	0.980137	0.864986	0.661256
ENSRNOG00000047014	Homer1	3.66012	3.98293	7.74141	4.56794	3.12287	7.93557	1.8671	3.18511	0.88167	4.02991	2.49682	3.6884	5.16847	2.6915	0.864934	0.316472
ENSRNOG00000016368	Ppp1r14c	7.65297	0	5.22545	9.45092	8.15417	4.67995	1.30697	4.92244	4.76102	5.41954	1.831	0	5.86058	3.04016	0.864018	0.564508
ENSRNOG00000000795	RT1-N3	7.4866	6.63821	7.35433	8.03328	5.0313	14.4468	4.48105	6.08066	3.87935	5.83643	4.32782	0.9221	8.16509	4.25457	0.863669	0.22446
ENSRNOG00000002012	Donson	22.4598	8.72451	18.9664	23.6273	25.677	20.7546	6.90828	13.03	10.051	14.869	9.48791	8.48332	20.0349	10.4716	0.863343	0.0291262
ENSRNOG00000007874	Tamm41	25.9536	19.9146	13.9345	21.1071	26.7179	32.1492	11.0159	16.2151	13.7541	18.0651	5.493	8.85216	23.2962	12.2326	0.863184	0.0355711
ENSRNOG00000047396	Rmnd5b	0	6.82787	8.90262	0.157515	5.89876	2.44171	3.92092	1.88211	1.058	1.66755	2.66327	1.47536	4.03808	2.1112	0.860184	0.600906
ENSRNOG00000000047	Cd82	79.5244	21.6216	64.6407	34.0233	39.0359	44.7648	29.3135	9.84488	23.6288	33.6289	20.4739	31.3514	47.2684	24.7069	0.859794	0.0349135
ENSRNOG00000048411	Uhrf1	31.7765	23.3286	51.2868	51.1925	46.1491	31.9458	13.4431	17.6629	22.0418	23.9016	24.3024	22.3148	39.2799	20.6111	0.859677	0.00304195
ENSRNOG00000005326	Cnrip1	27.1181	36.036	29.0303	24.5724	20.9926	29.0971	18.8577	12.3061	7.7587	19.8716	23.803	5.34818	27.8078	14.6576	0.858834	0.0471382
NA	Tbc1d15	7.32024	6.25889	14.3216	14.1764	6.24575	11.1912	5.78802	1.59255	1.058	14.3131	8.32273	0.18442	9.919	5.20981	0.857407	0.436815
ENSRNOG00000039551	Rdh14	7.65297	12.5178	19.9341	19.6894	9.7156	5.90081	3.73421	5.79111	9.52204	8.19879	4.49427	7.93006	12.5684	6.61175	0.856098	0.131063
ENSRNOG00000021206	Pla2g16	931.999	448.933	791.946	688.814	632.555	603.104	306.578	361.655	270.673	486.508	396.661	336.013	682.892	359.681	0.85591	1.1133e-05
ENSRNOG00000015762	Abtb1	2.82827	4.55192	7.93494	4.25291	1.38794	8.546	0	3.32989	1.23434	4.58576	1.831	4.6105	4.917	2.59858	0.853063	0.494777
ENSRNOG00000011455	Slc36a4	4.65833	1.32764	4.06424	3.30782	8.15417	2.44171	0	2.606	3.35035	0.416888	3.82845	2.39746	3.99232	2.09986	0.851993	0.537076
ENSRNOG00000034052	RGD1563705	15.3059	4.36225	5.41898	18.2718	7.11321	6.91819	6.72157	3.909	3.35035	7.50398	2.49682	6.27028	9.56506	5.042	0.851805	0.228551
ENSRNOG00000024889	Snip1	9.6494	8.34518	2.90303	0.31503	1.21445	3.66257	0.933552	5.35677	4.76102	0.416888	2.33036	0	4.34828	2.29977	0.851579	0.619858
ENSRNOG00000014132	Mypop	20.297	9.67282	12.5798	12.4437	15.2674	11.5982	3.17408	10.2792	9.16937	8.75464	8.65563	3.13514	13.6431	7.19468	0.850804	0.102116
ENSRNOG00000032398	RGD1562136	62.0556	24.0872	45.6743	48.3572	38.6889	39.4744	11.0159	30.2585	23.0998	35.2965	23.3036	13.4627	43.0563	22.7395	0.85033	0.0176006
ENSRNOG00000024798	Bora	5.32381	3.6036	4.83838	0	0	4.06952	0	4.05377	1.58701	0.277925	2.16391	1.29094	2.97255	1.56226	0.850045	0.705022
ENSRNOG00000046889	Dbi	460.676	268.753	490.031	442.775	385.154	331.666	218.638	236.132	177.745	175.927	149.643	296.547	396.509	209.105	0.849859	2.9762e-05
ENSRNOG00000021347	Mthfd2l	1.66369	2.27596	4.06424	0	2.60239	1.42433	0	2.46122	0	1.38963	0.998727	1.47536	2.0051	1.05416	0.849329	0.689757
ENSRNOG00000054581	Tmem101	7.98571	8.15552	13.741	5.82806	9.19513	4.88343	4.85447	3.04033	5.11369	5.97539	4.66073	2.58188	8.29814	4.37108	0.848951	0.169821
ENSRNOG00000023786	Ybx1	18.1342	19.5353	17.6117	12.9162	64.3659	73.8619	30.9939	7.52844	9.52204	10.978	11.8183	38.7282	34.4042	18.2615	0.848808	0.256564
ENSRNOG00000007221	Dut	62.8875	28.2598	60.9636	79.7027	67.1418	48.8343	26.6996	31.9959	29.2715	26.4029	42.6123	26.5565	57.9649	30.5898	0.848795	0.00180573
ENSRNOG00000016183	Ipp	13.4759	9.48316	14.7087	2.83528	7.11321	5.90081	6.53486	5.212	8.2877	6.53124	1.33164	0.18442	8.9195	4.68031	0.848553	0.404834
ENSRNOG00000028087	Sdhaf4	2.49553	1.70697	5.41898	7.56073	8.84814	3.66257	1.8671	2.89555	0.705336	4.4468	2.82973	2.95072	4.94882	2.61587	0.846044	0.394864
ENSRNOG00000019737	Sema4a	2.82827	11.7591	13.9345	10.711	11.1036	14.4468	1.12026	5.06722	10.9327	6.53124	3.99491	6.82354	10.7972	5.74498	0.845931	0.257908
ENSRNOG00000004479	Aurka	38.4312	5.87956	35.6105	28.1952	35.7395	23.3998	13.2564	15.9255	9.52204	22.6509	17.6442	9.221	27.876	14.7033	0.845563	0.0833432
ENSRNOG00000050767	Nrn1	0.998214	7.58653	4.06424	4.0954	5.89876	1.01738	3.5475	1.303	5.29002	0.55585	1.831	0	3.94342	2.08789	0.845368	0.585124
ENSRNOG00000018863	Abcc10	3.82649	5.12091	7.1608	0	0.173493	3.66257	2.24052	0.723888	2.11601	1.52859	1.33164	2.58188	3.32404	1.75375	0.84536	0.612491
ENSRNOG00000019178	Taf10	26.2863	20.4836	13.9345	15.7515	20.4722	21.365	9.70894	8.54188	10.58	15.9807	13.1499	4.97934	19.7155	10.4901	0.845145	0.0360511
ENSRNOG00000042374	Tgif2	42.2577	29.7771	39.4812	16.2241	14.2264	22.1789	11.3893	12.4509	21.5128	11.9508	13.3164	16.4134	27.3576	14.5056	0.844826	0.0363442
ENSRNOG00000012414	Rhobtb3	46.0842	33.0014	51.2868	28.6678	45.6286	25.231	13.6299	30.9824	18.6914	24.8743	17.9771	15.8601	38.3166	20.3359	0.843314	0.00726968
ENSRNOG00000021713	Kif18b	67.0467	34.7084	24.966	39.3788	33.1371	48.4273	21.8451	25.1913	14.6357	24.5964	26.4663	19.1797	41.2774	21.9857	0.84289	0.00673473
ENSRNOG00000010042	Wdfy2	5.15744	0.948316	0	0	3.81684	4.67995	1.68039	4.19855	0.176334	0.972738	0.665818	0	2.43376	1.28231	0.841902	0.733304
ENSRNOG00000012835	Espl1	19.7979	9.2935	1.16121	19.6894	9.02163	18.9233	2.24052	4.77766	3.52668	13.0625	7.82336	10.5119	12.9812	6.99044	0.838968	0.332734
ENSRNOG00000022261	Cenpu	10.4812	1.70697	8.90262	5.82806	6.24575	9.97034	1.12026	2.89555	2.11601	5.69747	2.49682	8.66774	7.18916	3.83231	0.838029	0.36075
ENSRNOG00000005708	Mmp16	9.81577	1.32764	19.16	13.8613	6.59273	4.47648	6.72157	6.65977	4.76102	2.77925	6.49172	1.47536	9.20566	4.81478	0.837715	0.353407
ENSRNOG00000013774	Lmnb1	33.6065	20.294	16.2569	17.9567	20.4722	21.365	6.16144	11.727	5.64269	17.5093	10.1537	18.6264	21.6586	11.6368	0.837225	0.0560327
ENSRNOG00000037508	Hscb	3.99286	12.7074	13.9345	7.2457	8.32766	6.30776	3.73421	0.579111	12.167	7.36502	2.33036	1.8442	8.75266	4.66999	0.837137	0.394864
NA	Ctnna1	2.1628	0.189663	0.38707	1.41764	0.867465	0.813905	0	0.289555	0.352668	0	1.16518	1.29094	0.973089	0.516391	0.836914	0.711214
ENSRNOG00000032777	Rpl26-ps1	20.4634	25.0355	27.8691	27.0926	9.8891	10.7842	8.02855	7.67322	8.99304	13.0625	13.8157	13.2782	20.189	10.8085	0.836574	0.0553375
ENSRNOG00000009339	Cenpe	73.5351	46.8468	61.3506	80.3328	51.1804	72.4375	19.2312	33.0093	20.1021	58.5032	43.2782	32.6423	64.2805	34.4611	0.836149	0.00644888
ENSRNOG00000012260	Ddx25	46.2506	42.2949	38.5135	51.5075	58.6406	53.9212	25.766	24.757	33.8561	31.6835	16.479	23.2369	48.5214	25.9631	0.835906	0.000793196
ENSRNOG00000008781	RGD1310769	308.282	234.424	198.954	195.161	214.09	209.174	103.811	140.434	74.5893	173.564	129.834	108.623	226.681	121.809	0.835163	8.45484e-05
ENSRNOG00000046644	Prelid3b	1.83006	1.89663	0.967676	2.83528	0	1.62781	0	0.579111	0.352668	2.77925	1.16518	0	1.52624	0.812702	0.834881	0.717181
ENSRNOG00000014059	Odf2l	4.99107	6.25889	3.67717	2.83528	0	1.83129	2.05381	0.579111	1.93968	2.91821	2.99618	0	3.26561	1.74783	0.833831	0.631918
ENSRNOG00000021589	RGD1561931	2.6619	24.6562	13.1604	6.45813	3.46986	4.47648	0.746842	7.81799	3.52668	5.41954	4.99364	7.3768	9.14716	4.98025	0.833742	0.405694
ENSRNOG00000004027	Aldh9a1	7.32024	11.5695	3.09656	8.03328	5.20479	10.7842	4.10763	5.93588	3.17401	4.02991	5.82591	1.65978	7.66809	4.12219	0.832739	0.259378
ENSRNOG00000031801	Ephb3	140.249	40.0189	155.796	109.473	88.6549	94.413	55.8264	55.5946	72.6496	59.0591	44.9427	45.5517	104.767	55.604	0.832727	0.00517944
ENSRNOG00000013059	Aste1	0	0	0.580605	2.20521	1.21445	1.62781	0	0.434333	0	0.694813	1.831	0	0.938013	0.493357	0.831317	0.782679
ENSRNOG00000017907	Ube2i	1.66369	0	2.32242	0	1.04096	0.610429	0	0.579111	0.529002	0	0	1.8442	0.939583	0.492052	0.831295	0.78634
ENSRNOG00000006741	Podnl1	5.49018	0	7.93494	0.630061	1.04096	5.90081	5.04118	3.18511	0	0	0.665818	2.02862	3.49949	1.82012	0.830854	0.720063
NA	Fkbp11	1.33095	2.27596	0	3.30782	0.693972	2.44171	1.8671	0.579111	0	0	0	2.95072	1.67507	0.899489	0.83074	0.755872
ENSRNOG00000014515	Cdc14a	14.9732	8.15552	6.77373	0	5.37828	7.32514	0	4.77766	2.64501	5.28058	3.16263	7.19238	7.10098	3.84304	0.830246	0.572513
ENSRNOG00000042944	Cenpw	19.6315	9.86249	13.5475	20.162	16.6553	19.5337	4.29434	8.10755	4.93735	11.5339	10.986	13.6471	16.5654	8.9177	0.829301	0.0714976
ENSRNOG00000054474	Mastl	22.7925	4.36225	4.64484	29.7704	24.983	26.6554	4.48105	12.1613	7.7587	10.2832	15.8132	10.5119	18.8681	10.1682	0.825944	0.225315
ENSRNOG00000049198	Hist2h3c2	2.99464	3.41394	5.03191	0.157515	6.24575	4.06952	1.68039	0.579111	3.70302	1.94548	0	3.87282	3.65221	1.96347	0.825712	0.608332
ENSRNOG00000038973	Acd	20.297	19.156	22.8371	12.1287	14.2264	12.0051	8.21526	7.81799	4.40835	8.61568	14.1486	11.0652	16.7751	9.04519	0.825204	0.0602283
ENSRNOG00000042411	Rps6ka1	8.98392	6.25889	10.4509	9.92346	3.99034	12.4121	7.46842	6.94933	0.529002	3.61303	2.82973	6.4547	8.66993	4.6407	0.824726	0.317594
ENSRNOG00000009738	LOC108348453	5.65655	0.379326	9.48322	5.67055	0.867465	3.4591	1.68039	2.75078	2.11601	2.08444	2.82973	2.02862	4.2527	2.24833	0.823751	0.497616
ENSRNOG00000027864	Ppia	20.9625	10.2418	17.4182	8.50582	25.677	11.3947	9.14881	7.0941	5.81902	11.9508	8.82209	7.93006	15.7	8.46081	0.821922	0.0819672
ENSRNOG00000031536	Syndig1	11.3131	29.0185	9.28969	12.1287	8.32766	9.15643	3.92092	12.0166	3.35035	10.7001	11.3189	2.02862	13.2057	7.22258	0.821918	0.267517
ENSRNOG00000008831	Hcn2	1.66369	2.08629	0	4.41043	3.64335	2.03476	1.12026	2.75078	0	1.1117	0.832272	1.65978	2.30642	1.2458	0.820944	0.647999
ENSRNOG00000013251	Trim24	3.32738	2.08629	5.03191	0	2.94938	5.69733	0.746842	3.76422	0	1.38963	4.32782	0	3.18205	1.70475	0.82088	0.700407
ENSRNOG00000010721	Dlgap5	29.2809	11.1901	38.5135	35.1259	16.8288	27.2658	12.5096	16.7942	10.7564	14.869	15.9796	14.0159	26.3675	14.1541	0.819236	0.0302319
ENSRNOG00000015221	Eif3f	683.943	398.862	736.014	607.221	570.271	550.81	341.12	322.13	232.761	402.853	351.053	264.274	591.187	319.032	0.81839	6.80718e-06
ENSRNOG00000028651	RGD1566386	1.99643	3.6036	0.38707	4.72546	0	0	0.933552	0.723888	0	0.694813	0	3.50398	1.78543	0.976039	0.817939	0.769139
ENSRNOG00000020264	Dhrs1	99.3223	44.3812	87.8649	143.496	82.7561	78.3384	42.0098	39.09	46.5522	51.972	62.4204	47.3959	89.3599	48.2401	0.817002	0.00205857
ENSRNOG00000046479	Chaf1a	13.1432	2.08629	5.61252	17.3267	2.4289	9.15643	5.04118	3.04033	0	4.02991	3.32909	11.434	8.29233	4.47909	0.815702	0.508083
ENSRNOG00000013069	Sapcd2	12.1449	4.17259	4.06424	10.396	13.1855	16.2781	1.8671	8.3971	5.64269	5.41954	3.49554	7.93006	10.0402	5.45867	0.813338	0.261182
ENSRNOG00000016921	Klhl11	3.99286	1.13798	1.16121	0	0.520479	1.42433	1.12026	0.289555	0	0.833775	2.16391	0	1.37281	0.734583	0.812841	0.741175
ENSRNOG00000023375	Rab34	1113.84	550.023	1015.28	978.012	1045.3	974.448	486.941	564.778	450.181	599.485	470.234	506.971	946.151	513.098	0.812133	5.08184e-06
ENSRNOG00000048708	Exosc1	4.8247	0	3.67717	0.787576	0	1.83129	2.42724	0	0	1.1117	2.33036	0	1.85345	0.978216	0.809483	0.78842
ENSRNOG00000017642	Acbd5	8.98392	7.2072	8.12847	3.46534	1.04096	7.12167	1.8671	4.48811	6.87703	3.19614	2.82973	0.18442	5.99126	3.24042	0.808998	0.481136
ENSRNOG00000031003	LOC102553866	4.32559	0.948316	3.09656	9.60843	6.41924	2.64519	4.10763	0.868666	1.76334	3.3351	2.16391	2.39746	4.50722	2.43935	0.808957	0.464652
ENSRNOG00000008984	Irak1bp1	14.4741	14.6041	13.5475	9.45092	9.02163	5.49386	9.89565	4.77766	11.2854	5.41954	4.66073	0	11.0987	6.00649	0.808128	0.388295
ENSRNOG00000012302	Gucy1a3	70.7068	2.46562	73.1563	42.3716	30.0143	23.3998	28.38	22.4405	30.5058	22.234	6.99109	18.9953	40.3524	21.5911	0.808092	0.292492
ENSRNOG00000005960	RGD1311744	2.1628	0	9.09615	1.57515	2.94938	1.42433	2.05381	2.02689	4.05568	0.416888	0.499364	0	2.86797	1.50877	0.807923	0.691799
ENSRNOG00000014727	Fahd1	41.5922	46.4675	48.1902	37.3311	29.3203	37.2362	29.5002	16.5047	29.2715	22.0951	13.8157	19.5485	40.0229	21.7893	0.807708	0.0061314
ENSRNOG00000020013	Psrc1	14.9732	5.87956	3.09656	9.2934	12.318	12.6155	5.97473	4.63288	5.11369	7.7819	6.15882	2.02862	9.69604	5.28177	0.807131	0.244108
ENSRNOG00000013912	Slc30a7	3.49375	11.3798	8.12847	14.8064	13.359	8.95295	1.8671	5.93588	2.29234	5.83643	6.82463	10.3275	10.0201	5.51399	0.807043	0.272061
ENSRNOG00000019383	Tef	21.2952	22.1906	30.1915	25.5175	34.6986	23.6032	8.21526	16.0703	16.0464	14.869	17.8106	12.9094	26.2494	14.3202	0.806324	0.0101023
ENSRNOG00000042781	Ropn1l	1.16458	2.46562	1.54828	5.04049	3.99034	0.610429	0	0	2.99768	2.36236	0	2.7663	2.46996	1.35439	0.806175	0.716993
ENSRNOG00000047102	Popdc3	7.65297	3.03461	7.1608	3.62285	2.08191	1.83129	0	3.04033	0.88167	4.86369	1.33164	3.6884	4.23074	2.30095	0.806014	0.55193
ENSRNOG00000027513	Rtel1	16.8033	15.1731	6.77373	15.1215	5.72527	15.0572	3.5475	10.7135	8.2877	10.1443	6.32527	1.8442	12.4423	6.81041	0.805217	0.231516
NA	Cnksr3	1.33095	2.27596	2.32242	2.0477	8.67465	5.08691	2.05381	1.303	3.35035	1.80651	1.49809	1.8442	3.6231	1.97599	0.805152	0.485017
ENSRNOG00000014285	Ssh2	77.0288	29.3978	47.8032	46.467	37.648	33.1666	11.9495	25.1913	21.5128	26.125	28.2973	35.2242	45.2519	24.7167	0.804962	0.0174864
ENSRNOG00000043219	Fbn2	17.4687	14.0351	25.3531	12.1287	10.2361	7.93557	10.4558	7.81799	6.17169	9.72738	8.48918	4.6105	14.5262	7.87875	0.804613	0.102692
ENSRNOG00000007442	Ubl7	0.665476	0	1.74182	8.34831	2.08191	1.01738	2.24052	1.73733	0	0.55585	2.16391	0.73768	2.30915	1.23922	0.803951	0.699723
ENSRNOG00000009340	Zbtb6	9.15029	5.12091	8.90262	0	3.12287	6.51124	2.98737	3.04033	2.29234	6.11435	0.832272	2.58188	5.46799	2.97476	0.803597	0.537967
ENSRNOG00000005486	Phf20l1	0.998214	11.1901	12.5798	14.0189	7.2867	8.74948	0.373421	3.47466	1.93968	6.6702	5.82591	11.9873	9.13719	5.04519	0.803435	0.461458
ENSRNOG00000016316	Mcm2	111.135	64.1062	131.604	119.082	95.5946	86.0704	42.1965	51.5408	59.7773	71.0099	62.5869	44.0764	101.265	55.198	0.803302	0.000227961
ENSRNOG00000025624	Arhgap20	40.9268	14.7937	35.4169	22.2096	15.7879	19.1268	6.16144	18.5315	1.76334	20.0106	17.1448	17.5199	24.7103	13.5219	0.801307	0.211865
ENSRNOG00000045752	Rrm1	141.414	114.936	164.892	163.816	138.794	138.364	101.944	81.7994	44.2599	91.9932	90.0519	61.4119	143.703	78.5767	0.799903	0.000242762
ENSRNOG00000032297	Msmo1	601.424	597.439	621.248	559.652	443.795	416.109	237.869	315.036	307.879	343.515	295.29	280.134	539.944	296.621	0.799598	3.82783e-07
ENSRNOG00000002826	Hsd17b7	12.9768	22.9492	16.2569	12.7587	22.7276	19.9407	11.9495	8.97621	12.167	4.4468	9.32145	12.3561	17.935	9.86952	0.79947	0.0662812
NA	Hebp2	0.665476	1.70697	6.96726	2.83528	2.08191	1.83129	4.29434	2.17166	0.88167	0.55585	0.665818	0	2.68136	1.42822	0.799082	0.643642
ENSRNOG00000039890	Abcg3l3	1.83006	9.10383	5.61252	0	0.520479	4.88343	0.933552	1.88211	3.35035	2.77925	1.16518	2.02862	3.65839	2.02318	0.79897	0.624962
ENSRNOG00000001065	Cyth3	28.2827	22.0009	41.9971	36.7011	12.4915	18.5163	8.58868	17.2285	17.1044	20.9834	8.82209	14.7536	26.6649	14.5801	0.797773	0.0630866
ENSRNOG00000015290	Tpi1	2.32917	0.189663	4.06424	6.93067	0.693972	3.4591	0.933552	1.59255	1.76334	2.77925	0.832272	1.65978	2.94447	1.59346	0.797628	0.584017
ENSRNOG00000009116	Itgb3bp	10.3149	1.13798	8.32201	7.56073	9.36862	7.12167	2.42724	3.61944	7.05336	3.19614	3.32909	4.24166	7.30431	3.97782	0.797598	0.329696
ENSRNOG00000020175	Rnf121	20.6298	12.1385	11.0315	7.08819	15.2674	8.95295	8.58868	5.06722	8.2877	9.44945	6.82463	2.95072	12.518	6.8614	0.797583	0.152126
ENSRNOG00000006068	Tmem117	41.925	22.9492	22.063	46.9395	49.966	39.0674	15.8704	20.4137	11.638	23.4847	20.8068	30.6137	37.1517	20.4712	0.797357	0.022602
ENSRNOG00000006632	Rps6ka3	62.5547	15.5524	54.5769	61.1159	39.5564	28.8936	25.766	23.1644	33.5035	26.9587	12.9834	20.2862	43.7083	23.7771	0.797265	0.0478988
ENSRNOG00000001124	Rnft2	5.82291	22.7596	11.9992	5.198	9.54211	9.35991	2.80066	4.77766	3.70302	5.97539	6.82463	11.9873	10.7803	6.01144	0.79692	0.266793
ENSRNOG00000049575	Atn1	0	3.22427	0.774141	0.472546	0	1.01738	0.373421	0.868666	0	0.277925	1.49809	0	0.914724	0.503017	0.796435	0.782679
ENSRNOG00000015397	Cpne7	0	2.84495	1.93535	5.67055	1.56144	0	0.18671	2.31644	0	0.416888	3.662	0	2.00205	1.09701	0.79613	0.777766
ENSRNOG00000014193	Lig1	177.516	64.8648	114.96	126.957	157.358	199.407	67.2157	106.846	25.9211	90.1867	89.3861	83.1734	140.177	77.1215	0.795504	0.0291542
ENSRNOG00000017953	Gfod2	9.6494	3.98293	11.0315	10.2385	2.08191	2.64519	2.98737	3.47466	6.17169	4.16888	2.16391	2.58188	6.6049	3.5914	0.794785	0.372093
ENSRNOG00000058589	AABR07046778.1	5.32381	7.2072	2.90303	1.73267	4.68431	4.06952	3.92092	2.17166	1.76334	0.55585	3.32909	2.58188	4.32009	2.38712	0.794042	0.453301
ENSRNOG00000013397	Foxo1	27.6172	21.8113	22.6436	20.9495	29.3203	23.8067	6.90828	18.0972	19.9258	10.4222	5.493	19.7329	24.3581	13.4299	0.793857	0.0683664
ENSRNOG00000005711	Ptprd	452.357	223.044	349.331	318.653	318.707	335.532	139.659	201.675	113.207	223.452	235.866	186.264	332.937	183.354	0.793847	0.000213599
ENSRNOG00000047476	Wasf1	8.15208	14.6041	15.6763	14.1764	3.99034	10.1738	8.21526	5.79111	6.87703	11.6729	1.33164	2.7663	11.1288	6.10903	0.7936	0.299854
ENSRNOG00000007151	Cdk14	70.0413	32.6221	75.4787	47.0971	47.8841	48.4273	19.7913	35.3257	17.2807	33.7679	32.2922	38.3594	53.5918	29.4695	0.791952	0.00820183
ENSRNOG00000006877	Efnb1	88.5083	70.934	110.509	68.6767	96.9825	43.9509	31.7408	50.2379	25.0394	54.7512	57.5932	45.1829	79.9268	44.0909	0.791911	0.00668797
ENSRNOG00000036693	Slc25a10	37.2666	23.5182	51.8674	45.9945	36.26	36.0153	20.3514	21.8614	20.9838	23.6236	15.9796	23.9746	38.487	21.1291	0.791682	0.00252951
ENSRNOG00000002270	Hnrnpdl	50.9089	26.5528	41.4165	48.0422	28.4528	36.2188	16.2438	22.0062	20.8074	17.3703	32.2922	18.6264	38.5987	21.2244	0.791456	0.00717622
ENSRNOG00000000321	Cd24	10.9803	78.1412	40.2553	25.36	37.301	29.504	11.3893	20.9928	11.4617	25.1522	20.9733	34.3021	36.9236	20.7119	0.791393	0.145504
ENSRNOG00000021808	Tecr	39.7622	29.3978	34.8363	38.2762	30.7082	30.5214	16.2438	14.9121	24.5104	23.7626	17.9771	14.7536	33.917	18.6933	0.790816	0.00274762
ENSRNOG00000010021	Isy1	28.6155	14.7937	36.1911	37.6461	30.8817	20.9581	11.9495	16.939	18.1624	17.3703	17.6442	10.6964	28.181	15.4603	0.790782	0.0201699
ENSRNOG00000018815	Plk1	284.824	104.125	181.73	210.283	213.396	266.961	74.8709	132.616	95.2204	149.524	134.162	109.73	210.22	116.021	0.790628	0.00174315
ENSRNOG00000000133	Txndc15	2.1628	0.379326	4.83838	11.3411	0.693972	1.01738	1.8671	0.723888	2.64501	2.2234	2.16391	1.47536	3.40549	1.84978	0.790333	0.602949
ENSRNOG00000005287	Syne3	1.49732	0	1.16121	2.67776	0	0.813905	1.8671	0.434333	0	0.972738	0	0	1.02503	0.545696	0.789927	0.794558
ENSRNOG00000048356	RGD1308750	3.32738	1.70697	3.8707	1.57515	0.693972	1.22086	0.933552	3.47466	0.176334	1.94548	0.166455	0	2.06584	1.11608	0.789911	0.681838
ENSRNOG00000009470	Flnb	5.15744	0.189663	0.967676	8.03328	0	1.83129	1.68039	3.47466	0.352668	1.52859	0.832272	0.9221	2.69656	1.46511	0.78945	0.688667
ENSRNOG00000026136	Tnfaip8	75.0324	36.9843	93.4775	99.3921	52.7418	47.003	29.8737	31.5615	35.7958	44.1901	38.1181	42.9699	67.4385	37.0848	0.788712	0.00492097
ENSRNOG00000053288	Ank3	0	6.25889	0	0	2.60239	2.23824	0	1.01344	1.23434	1.66755	1.831	0.55326	1.84992	1.04993	0.788249	0.773367
ENSRNOG00000049052	Sgk3	0.831845	0	0.774141	3.1503	5.20479	3.4591	0	1.44778	0.176334	1.94548	3.82845	0	2.2367	1.23301	0.7878	0.746688
ENSRNOG00000011167	Wdhd1	5.82291	3.03461	2.12889	11.3411	4.33732	7.52862	2.80066	2.17166	2.46868	6.25331	3.32909	1.8442	5.69891	3.1446	0.787779	0.392582
ENSRNOG00000019832	Bbs1	2.49553	1.51731	8.12847	0	4.68431	5.90081	1.49368	3.32989	1.058	2.2234	0.998727	3.31956	3.78774	2.07054	0.787716	0.595652
ENSRNOG00000018471	LOC100362339	17.6351	8.53484	13.3539	15.909	9.54211	15.2607	11.9495	4.48811	10.9327	6.25331	5.65945	4.79492	13.3726	7.34633	0.787072	0.131768
ENSRNOG00000020704	Tkfc	19.9643	0.948316	9.87029	14.0189	11.624	7.93557	5.4146	10.7135	7.2297	6.39228	2.66327	2.7663	10.7269	5.86328	0.786828	0.364011
ENSRNOG00000004574	Ofd1	23.6244	13.8454	18.1923	20.792	12.4915	8.546	5.78802	11.727	8.99304	9.17153	7.15754	11.0652	16.2486	8.98372	0.7856	0.0727359
ENSRNOG00000008067	Rcor1	11.8122	8.72451	14.7087	14.964	14.3999	13.6329	5.4146	9.12099	12.696	8.33775	3.99491	3.50398	13.0404	7.17805	0.785244	0.135721
ENSRNOG00000013379	Zfp422	50.9089	24.6562	63.8666	47.2546	64.7129	30.9284	19.2312	30.4033	23.6288	35.2965	19.1423	28.4007	47.0546	26.0171	0.782855	0.0135716
ENSRNOG00000004287	Wdr83	8.98392	3.6036	3.48363	16.0666	1.04096	3.4591	0.373421	4.19855	3.17401	4.30784	3.82845	4.42608	6.1063	3.38473	0.782611	0.495443
ENSRNOG00000012852	Bin1	56.3991	20.863	28.8367	21.7371	33.4841	38.6605	13.0697	21.5719	20.1021	27.5146	18.4764	10.1431	33.3301	18.4796	0.781181	0.0425002
ENSRNOG00000009266	Anp32b	704.24	535.988	933.226	781.748	604.102	472.675	291.082	394.23	352.492	335.039	407.647	453.489	671.997	372.33	0.780787	3.4429e-05
ENSRNOG00000008450	LOC100359539	59.061	23.7079	46.4484	16.0666	60.896	44.1543	14.5634	24.0331	17.9861	33.212	28.7966	20.655	41.7224	23.2077	0.779382	0.0557217
ENSRNOG00000021750	Id1	146.737	123.66	197.599	103.33	165.686	115.168	70.7632	88.3144	66.3016	85.7399	82.5614	79.8538	142.03	78.9224	0.778775	5.25674e-05
ENSRNOG00000011714	Sat2	124.111	68.2788	111.67	132.628	87.0935	87.6983	53.5859	46.4736	31.5638	77.958	65.7495	64.7314	101.913	56.677	0.777976	0.00225297
ENSRNOG00000012469	Ints14	14.8068	10.2418	16.2569	15.909	27.2384	19.5337	4.48105	2.75078	5.46636	17.0924	11.4854	16.9666	17.3311	9.7071	0.777812	0.214268
ENSRNOG00000027593	Ndufv3	0.166369	0.379326	0.38707	0.472546	1.04096	1.01738	0.373421	0.289555	0	0	0.499364	0.73768	0.577275	0.31667	0.777211	0.744651
ENSRNOG00000012736	Sssca1	18.7997	12.8971	20.7083	16.6966	22.0336	20.7546	6.53486	17.3733	10.4037	15.7028	7.82336	4.24166	18.6483	10.3466	0.776741	0.095485
ENSRNOG00000012862	Spsb4	7.15387	0.758653	0.580605	4.88297	0.346986	0.203476	1.49368	1.73733	0.88167	0	1.16518	2.39746	2.32109	1.27922	0.776131	0.706665
ENSRNOG00000006327	Rcc2	4.49196	3.98293	6.19312	3.78037	0.693972	4.273	3.73421	1.73733	3.87935	1.25066	0.998727	1.29094	3.90256	2.14854	0.77598	0.505088
ENSRNOG00000007131	Paxip1	8.98392	6.06922	8.51554	3.46534	5.37828	6.10429	1.8671	6.94933	4.23202	6.11435	1.99745	0.18442	6.41943	3.55745	0.774954	0.452379
ENSRNOG00000008168	Wnt5b	13.975	2.84495	10.4509	20.792	3.29637	12.2086	4.29434	2.31644	3.17401	10.0053	6.15882	9.40542	10.5946	5.89239	0.774733	0.357034
ENSRNOG00000002207	Guf1	18.3006	16.1214	25.9337	25.99	16.4818	15.2607	4.85447	9.12099	11.638	11.117	21.4726	7.56122	19.6814	10.9607	0.774707	0.0905352
ENSRNOG00000013057	Prc1	150.065	69.9857	124.637	122.704	110.341	130.632	53.5859	63.7022	66.1253	56.1409	81.2298	73.3992	118.061	65.6972	0.774649	0.000158258
ENSRNOG00000016050	Fgfr1	46.916	21.8113	47.9967	37.1736	31.7492	30.5214	18.4843	28.666	19.2204	25.1522	14.3151	14.0159	36.028	19.9757	0.774333	0.0149716
ENSRNOG00000014786	Ccne1	32.6083	10.0521	14.5151	19.6894	36.7805	15.2607	10.8292	6.22544	7.7587	14.0352	19.1423	14.0159	21.4844	12.0011	0.774321	0.129931
ENSRNOG00000009140	C1qtnf4	1.49732	0.948316	3.48363	2.0477	0.173493	0.406952	0	2.75078	0.88167	0.833775	0.166455	0	1.42624	0.772113	0.774268	0.742765
ENSRNOG00000016134	Msh6	59.061	55.5713	77.2205	71.827	54.1298	62.6707	28.9401	38.8004	34.3851	39.0485	34.4561	36.5152	63.4134	35.3576	0.773712	4.42196e-05
ENSRNOG00000054540	AABR07043775.1	32.6083	4.74158	0	22.9972	37.1275	13.0225	16.0571	11.0031	11.109	8.33775	7.82336	7.00796	18.4162	10.2231	0.772785	0.487012
NA	Zer1	25.4545	10.2418	22.8371	19.8469	17.3493	14.4468	11.3893	11.0031	10.051	10.7001	10.8195	7.19238	18.3627	10.1926	0.772583	0.0421985
ENSRNOG00000012579	Tlcd1	1.66369	0.56899	4.83838	10.081	2.94938	1.62781	0.18671	2.75078	1.058	1.25066	1.66454	5.16376	3.62154	2.01241	0.772097	0.611257
ENSRNOG00000026143	Ckap2l	5.49018	4.55192	3.8707	7.87576	10.0626	5.69733	1.68039	8.10755	1.58701	1.80651	4.82718	2.95072	6.25808	3.49323	0.771494	0.392459
ENSRNOG00000014597	Irs1	4.65833	5.12091	0	2.36273	1.90842	1.83129	0.746842	0.434333	2.99768	2.77925	1.99745	0	2.64695	1.49259	0.771	0.687783
ENSRNOG00000061876	Tas1r2	32.1092	45.7088	35.2234	28.1952	37.301	37.4396	23.8989	20.2689	20.9838	18.2041	19.4752	18.2576	35.9962	20.1814	0.77059	0.00233371
ENSRNOG00000001501	Snrpa	89.5065	47.6055	74.8981	92.7765	93.1657	79.1522	60.4942	51.3961	16.7517	51.972	40.7814	44.9985	79.5174	44.399	0.769389	0.0143579
ENSRNOG00000018944	Pank1	11.8122	16.5007	9.48322	7.08819	8.84814	5.90081	2.24052	6.37022	5.64269	11.256	0.665818	7.56122	9.93888	5.62274	0.768767	0.360694
ENSRNOG00000034184	Zfp583	2.1628	11.1901	2.32242	10.5535	3.46986	4.88343	0.933552	3.18511	4.23202	4.58576	6.65818	0	5.76369	3.26577	0.767946	0.565964
ENSRNOG00000004688	Rbfox2	9.31666	7.96586	12.9669	6.30061	7.2867	9.56338	5.60131	5.35677	1.41067	4.58576	6.99109	5.90144	8.90001	4.97451	0.766646	0.228136
ENSRNOG00000018358	Nt5dc2	43.4223	19.5353	50.5127	31.9756	20.1252	47.6134	18.8577	28.0869	18.1624	26.5419	11.6518	15.4913	35.5307	19.7987	0.766498	0.0454955
ENSRNOG00000036684	Pcyt2	26.1199	29.0185	13.9345	41.1115	35.7395	34.591	15.6837	23.8883	12.5197	27.7925	8.65563	13.2782	30.0858	16.9697	0.765208	0.0727728
ENSRNOG00000054488	LOC500584	6.9875	8.91417	10.4509	17.9567	3.29637	7.12167	4.10763	4.92244	5.46636	8.19879	2.99618	4.97934	9.12122	5.11179	0.765151	0.267818
NA	Jmy	0.166369	0	1.93535	2.67776	1.73493	1.01738	0.560131	1.303	0	2.08444	0	0.18442	1.2553	0.688665	0.764954	0.766014
NA	Ldb2	28.2827	56.33	44.5131	16.2241	39.3829	23.3998	24.0856	23.8883	18.3387	22.7899	11.8183	16.4134	34.6888	19.5557	0.764949	0.0572742
ENSRNOG00000014214	Rpl27a	3049.21	1733.9	1466.22	1831.27	2780.74	2995.17	1604.78	1195.57	946.561	1502.05	1195.48	1350.69	2309.42	1299.19	0.764178	0.00293344
ENSRNOG00000045649	Arrdc3	1.49732	7.39687	0.580605	0	0	0	0.933552	0.289555	0	2.77925	1.49809	0	1.57913	0.916741	0.763525	0.816631
ENSRNOG00000001056	Snapc2	2.32917	2.65529	8.51554	2.52024	2.25541	1.62781	1.12026	2.89555	1.76334	2.36236	2.66327	0.18442	3.31724	1.83154	0.76324	0.560628
ENSRNOG00000017901	Acy3	6.65476	6.63821	13.3539	21.1071	10.5831	12.6155	3.36079	2.31644	8.2877	8.05983	2.99618	14.938	11.8254	6.65983	0.762852	0.313018
ENSRNOG00000004542	Ttc8	6.48839	3.6036	8.70908	10.396	3.46986	6.51124	4.85447	4.92244	3.52668	2.08444	0	6.4547	6.5297	3.64045	0.762154	0.489584
ENSRNOG00000009054	Elmod1	1.16458	3.03461	3.2901	6.45813	2.08191	2.64519	0.746842	0.868666	1.76334	2.08444	4.82718	0.18442	3.11242	1.74581	0.761454	0.591986
ENSRNOG00000007587	Tcp11l2	126.274	73.3997	195.47	125.067	103.402	86.0704	63.6682	66.3082	59.6009	73.2333	74.2387	60.3053	118.281	66.2258	0.760213	0.00109364
ENSRNOG00000016351	Frrs1	3.49375	1.13798	2.12889	0	4.68431	4.273	2.05381	0.434333	3.87935	0.694813	1.49809	0.18442	2.61965	1.45747	0.760099	0.684214
ENSRNOG00000003855	Dnaja3	7.98571	5.31057	7.93494	12.7587	12.665	4.06952	8.21526	5.93588	0	6.80917	2.16391	5.34818	8.45408	4.7454	0.759599	0.469301
ENSRNOG00000000967	Aacs	19.9643	27.3115	29.8044	18.2718	35.3926	22.9928	8.9621	12.1613	20.2784	12.2287	13.6493	19.7329	25.6229	14.5021	0.758427	0.0364283
ENSRNOG00000004423	Zfp238	1.83006	1.51731	12.5798	5.35552	1.04096	2.23824	3.5475	5.06722	1.58701	1.80651	0	1.47536	4.09364	2.24727	0.758306	0.633331
ENSRNOG00000027278	Pramef8	2.49553	4.74158	4.64484	0.31503	5.89876	10.5808	1.49368	5.79111	0.176334	1.66755	2.49682	4.6105	4.77942	2.706	0.757963	0.591986
ENSRNOG00000001833	Mcm4	137.92	81.5552	108.96	103.96	116.24	124.121	45.5573	52.9886	58.1902	75.3177	81.3962	66.9445	112.126	63.3991	0.756723	0.000155851
ENSRNOG00000009663	Apex1	127.605	86.4864	120.766	166.651	104.963	102.959	78.7918	61.2409	48.3155	82.9607	76.4026	52.0064	118.238	66.6197	0.756672	0.000569445
ENSRNOG00000025184	Prss35	38.9303	16.6904	48.5773	30.7155	11.971	22.1789	16.9906	16.3599	11.4617	21.4002	15.1474	13.4627	28.1772	15.8037	0.754624	0.0760117
ENSRNOG00000017066	Zfp384	4.49196	7.58653	7.93494	1.10261	9.54211	4.47648	3.73421	1.59255	3.35035	6.39228	0.998727	3.87282	5.85577	3.32349	0.753307	0.466962
ENSRNOG00000002425	Pctp	6.32202	1.89663	3.09656	2.83528	2.94938	0.406952	0	1.303	1.058	2.77925	1.99745	2.7663	2.9178	1.65067	0.753292	0.624275
ENSRNOG00000014333	Vcam1	1.33095	15.1731	16.0634	5.198	13.8794	12.819	3.92092	7.38366	3.35035	8.19879	8.65563	5.16376	10.744	6.11219	0.753168	0.354949
ENSRNOG00000024186	Eef1b2	447.865	271.029	495.063	499.954	344.73	324.138	215.464	234.685	225.002	217.615	200.078	250.996	397.13	223.973	0.752862	1.22609e-05
ENSRNOG00000047459	Hist1h1d	81.6872	20.863	74.511	43.3167	63.1514	45.7822	30.2471	28.3764	12.167	39.0485	40.7814	35.0398	54.8852	30.9434	0.752861	0.0630866
ENSRNOG00000019674	Mfsd13a	22.2934	12.7074	9.67676	10.396	7.98067	11.8016	5.4146	6.08066	10.9327	8.8936	6.99109	4.05724	12.476	7.06165	0.752846	0.163615
ENSRNOG00000016186	Zfp709	0.998214	2.84495	3.48363	0	0	5.29038	2.98737	2.31644	1.23434	0.138963	0.332909	0	2.10286	1.16834	0.752418	0.773367
ENSRNOG00000003388	Cenpf	146.571	30.1564	62.1248	93.249	64.5394	76.7105	33.0477	55.4498	27.5081	48.4979	46.7737	56.2481	78.8919	44.5876	0.752321	0.0438986
ENSRNOG00000012325	Adk	170.528	117.781	215.985	197.052	163.777	164.205	62.7347	106.267	82.348	147.439	113.023	71.3705	171.555	97.197	0.752108	0.00114176
NA	Arid4a	1.49732	0.379326	1.54828	2.20521	1.73493	0	1.12026	0.868666	0.176334	1.25066	0.665818	0	1.22751	0.680291	0.751818	0.725142
ENSRNOG00000058439	Fam50a	32.2756	15.1731	29.8044	8.82085	8.67465	17.7024	2.42724	9.55533	16.2227	15.9807	13.6493	5.71702	18.7418	10.592	0.751459	0.265613
ENSRNOG00000004962	Prdm4	2.49553	2.08629	0.774141	3.46534	1.04096	2.44171	0	4.05377	0	1.38963	1.49809	0	2.05066	1.15691	0.75095	0.739215
NA	Larp7	1.16458	1.51731	2.32242	4.72546	5.55177	1.62781	0	0.144778	2.64501	1.66755	3.662	1.47536	2.81823	1.59912	0.750035	0.660308
ENSRNOG00000038761	Hacd2	2.82827	7.96586	13.1604	4.25291	7.98067	1.01738	1.30697	2.02689	2.99768	2.50133	9.48791	2.7663	6.20091	3.51451	0.749948	0.506591
ENSRNOG00000006048	Ezh2	60.7247	26.1735	62.8989	42.3716	46.4961	39.0674	22.0318	21.8614	19.5731	32.9341	29.9618	30.9826	46.2887	26.2241	0.748052	0.00838481
ENSRNOG00000038600	Dnaaf3	3.99286	3.03461	7.35433	1.41764	8.50115	0.406952	3.36079	3.04033	1.93968	1.25066	0.832272	3.50398	4.11792	2.32128	0.74725	0.570564
ENSRNOG00000047287	Nucks1	431.228	269.511	485.773	478.846	354.62	360.56	201.647	214.271	189.559	258.192	234.368	252.471	396.756	225.085	0.747191	6.37462e-06
ENSRNOG00000030058	LOC100359600	28.2827	14.6041	20.5147	17.0116	21.8601	18.5163	10.2691	14.7673	7.93503	11.9508	13.6493	9.95868	20.1316	11.4217	0.746576	0.0347445
ENSRNOG00000010111	Exoc3l4	2.6619	1.89663	4.83838	2.99279	3.12287	6.91819	2.05381	0.434333	0.88167	7.64294	1.49809	0.18442	3.73846	2.11588	0.746505	0.616748
ENSRNOG00000011101	Twist1	34.272	15.1731	40.0618	27.7227	19.0842	28.4867	8.02855	26.7839	8.8167	20.1496	12.6505	16.9666	27.4667	15.566	0.745748	0.0896761
ENSRNOG00000020839	Lrfn3	2.49553	1.32764	2.90303	4.72546	0	0.610429	2.24052	0.868666	0.88167	1.1117	0	1.65978	2.01035	1.12706	0.744849	0.712794
ENSRNOG00000023529	Rpl5	190.326	149.265	133.539	205.085	163.777	90.5469	87.9406	76.5874	94.1624	101.443	84.5589	86.8618	155.423	88.5923	0.744647	0.000362118
ENSRNOG00000008305	Sc5d	290.314	224.751	222.372	261.948	226.755	217.313	115.014	163.02	116.557	175.51	143.817	109.914	240.575	137.305	0.744356	1.0152e-05
ENSRNOG00000050834	Fam102a	7.15387	9.2935	15.2893	2.67776	4.68431	4.47648	1.8671	1.303	11.109	5.5585	0.998727	3.87282	7.26253	4.1182	0.744252	0.495443
ENSRNOG00000003703	Mcm6	149.898	83.6415	134.313	114.199	141.57	125.748	72.6303	86.577	57.1322	82.4048	78.8994	48.6869	124.895	71.0551	0.74263	0.000362419
ENSRNOG00000047628	Khsrp	5.98928	14.2247	15.4828	19.6894	21.3396	18.5163	12.5096	4.34333	8.8167	10.0053	11.6518	7.00796	15.8737	9.05578	0.742069	0.155479
NA	SNORA42	1.49732	0.758653	1.16121	0.630061	0.346986	1.01738	0.373421	0.144778	0	1.1117	0.665818	0.73768	0.901935	0.505566	0.741998	0.708957
ENSRNOG00000020804	Smarcc1	105.312	74.7273	205.147	148.694	94.2067	83.0183	46.8643	64.4261	76.7053	63.6448	47.2731	105.119	118.518	67.3388	0.740386	0.0173114
ENSRNOG00000013898	Cdca4	42.2577	13.0868	27.2885	41.1115	26.0239	25.8415	22.0318	21.5719	9.69837	16.9534	15.6467	13.8315	29.2683	16.6223	0.739697	0.0599542
ENSRNOG00000025909	Uqcc2	63.0538	22.3803	32.1268	38.2762	33.4841	53.5142	30.0604	27.363	12.3434	35.7134	17.1448	15.8601	40.4726	23.0808	0.738512	0.0640225
ENSRNOG00000001701	Cbr3	54.0699	59.3646	61.7377	56.548	60.0286	64.9089	39.956	26.3495	23.8051	39.3264	36.4535	38.5438	59.4429	34.0724	0.737931	0.000591103
ENSRNOG00000050104	Clip3	0.332738	0.379326	3.09656	0.157515	9.8891	2.23824	0.18671	1.15822	2.82134	1.94548	0.499364	2.58188	2.68225	1.53217	0.737926	0.714847
ENSRNOG00000036833	Zfp385a	49.9107	44.5709	47.029	40.1664	47.8841	35.8118	16.0571	30.4033	16.0464	27.6535	31.7928	30.4293	44.2288	25.3971	0.737168	0.00650856
ENSRNOG00000007838	Ddx47	33.7729	34.329	36.1911	51.665	37.4745	40.8987	21.0983	21.2823	14.9884	33.49	13.6493	30.0605	39.0552	22.4281	0.736404	0.017091
ENSRNOG00000004857	L2hgdh	2.49553	0	3.2901	2.20521	1.73493	3.86605	3.17408	1.73733	0	1.1117	0.665818	0.9221	2.2653	1.2685	0.736118	0.698557
ENSRNOG00000018040	Gins4	11.8122	5.12091	10.0638	8.34831	7.2867	15.2607	7.84183	5.79111	1.058	6.39228	7.65691	4.24166	9.64878	5.49697	0.735648	0.30661
NA	Gorasp2	22.7925	5.12091	6.77373	17.4842	9.54211	9.15643	14.0033	4.34333	10.4037	4.58576	0.332909	6.4547	11.8117	6.68728	0.735287	0.450049
ENSRNOG00000048456	LOC108348142	11.8122	0	23.9983	8.34831	9.7156	6.51124	4.85447	11.2927	7.2297	7.36502	0.998727	2.21304	10.0643	5.65893	0.73502	0.565532
ENSRNOG00000017453	Ptpn2	7.4866	5.31057	18.5794	14.964	8.84814	7.12167	2.42724	6.37022	3.70302	7.08709	7.49045	8.48332	10.3851	5.92689	0.734275	0.266753
ENSRNOG00000014876	Lpin2	29.6137	31.1048	28.4497	30.558	37.648	23.6032	12.6963	24.3226	20.8074	23.2067	11.9847	10.8808	30.1629	17.3164	0.734128	0.0286678
ENSRNOG00000024577	Gamt	8.48482	3.22427	1.35475	3.1503	6.24575	1.01738	0	1.303	3.52668	4.02991	4.66073	0	3.91288	2.25339	0.732974	0.684814
ENSRNOG00000007292	Spdl1	6.48839	3.03461	7.93494	10.8686	5.55177	10.1738	2.05381	4.48811	4.05568	4.30784	5.493	4.79492	7.34201	4.19889	0.732098	0.30393
ENSRNOG00000014297	Sdc4	1243.11	885.917	1301.33	1393.85	1432.88	1279.05	521.109	780.062	515.953	884.775	788.661	849.438	1256.02	723.333	0.731478	0.000199105
ENSRNOG00000002914	Trmt1	18.9661	13.2764	3.8707	13.0738	24.4625	9.97034	7.84183	14.0434	5.64269	4.16888	8.48918	8.11448	13.9366	8.05008	0.729379	0.263749
ENSRNOG00000005964	Nr4a3	9.81577	7.58653	16.0634	7.71825	9.19513	12.6155	7.09499	5.79111	5.11369	6.11435	7.49045	4.42608	10.4991	6.00511	0.728137	0.157664
ENSRNOG00000017919	Nup133	10.814	18.3973	13.3539	8.97837	10.5831	9.76686	8.21526	8.83144	4.58469	10.7001	3.82845	5.34818	11.9823	6.91802	0.727692	0.182682
ENSRNOG00000016196	Dlgap1	10.9803	6.44855	4.45131	9.13589	8.15417	11.8016	5.22789	7.38366	5.81902	3.3351	1.49809	6.08586	8.49531	4.8916	0.727063	0.308993
ENSRNOG00000003491	Prkca	14.4741	16.311	12.5798	13.0738	10.7566	14.4468	10.4558	8.68666	7.58237	8.19879	7.49045	4.6105	13.607	7.83742	0.726908	0.0911197
ENSRNOG00000008584	Rnaseh1	4.15922	0.56899	3.8707	3.46534	2.60239	1.42433	2.24052	2.606	2.29234	0.277925	1.66454	0	2.68183	1.51356	0.726377	0.660308
ENSRNOG00000009983	Lrrc42	1025	421.432	814.009	730.241	820.621	824.486	439.516	440.703	366.599	567.106	451.757	402.036	772.631	444.62	0.726371	0.000389386
ENSRNOG00000024433	Fbxl7	85.5136	79.4689	104.703	125.697	87.2669	80.3731	53.3992	71.9545	49.3735	57.1136	52.5996	40.0191	93.837	54.0766	0.724498	0.000516722
ENSRNOG00000059653	Rpp25l	9.6494	7.01754	9.48322	13.2313	3.29637	10.1738	6.90828	5.212	3.17401	6.53124	6.49172	2.02862	8.8086	5.05765	0.723803	0.305653
ENSRNOG00000005710	Rbm7	10.3149	16.88	12.3863	14.3339	10.4096	4.88343	4.85447	8.54188	5.29002	7.36502	7.98982	6.08586	11.5347	6.68784	0.723773	0.180257
ENSRNOG00000019162	Emc9	7.4866	0.379326	1.54828	2.20521	7.11321	2.03476	0	2.606	1.93968	3.19614	1.66454	2.58188	3.46123	1.99804	0.723536	0.650655
ENSRNOG00000003794	Nmral1	13.8086	6.44855	6.19312	18.5868	2.94938	13.4294	1.8671	6.08066	4.58469	8.33775	13.1499	1.47536	10.236	5.91591	0.723154	0.43723
ENSRNOG00000010735	Nfyc	30.6119	19.9146	23.2242	59.5408	24.8095	26.6554	20.9116	24.6122	14.9884	13.6183	12.9834	19.3641	30.7927	17.7463	0.722771	0.0641212
ENSRNOG00000010934	Spa17	8.65119	8.34518	9.28969	7.87576	4.51082	3.66257	2.61395	4.34333	4.40835	3.3351	4.99364	4.79492	7.05587	4.08155	0.721832	0.294347
ENSRNOG00000013287	Sall2	18.3006	19.725	24.3854	13.8613	10.7566	10.5808	9.14881	9.55533	9.16937	16.8145	6.15882	5.5326	16.2683	9.39657	0.721226	0.144621
ENSRNOG00000032929	Incenp	64.2184	26.5528	71.4145	59.0682	57.7731	71.6236	25.5793	36.3392	32.2691	39.8822	36.7864	31.3514	58.4418	33.7013	0.721021	0.00700012
ENSRNOG00000007924	Mios	7.15387	3.6036	6.19312	7.40322	10.93	10.1738	3.17408	4.48811	1.76334	5.97539	4.66073	6.27028	7.57628	4.38865	0.720236	0.31814
ENSRNOG00000055068	Ppial4d	5.15744	3.22427	0.774141	0.472546	5.20479	3.05214	2.42724	1.59255	1.41067	0.972738	2.49682	1.47536	2.98089	1.72923	0.720201	0.596593
ENSRNOG00000018453	Nop2	2.99464	0	0.193535	7.87576	0	4.67995	3.5475	1.59255	2.11601	1.66755	0	0	2.62398	1.48727	0.719888	0.796629
ENSRNOG00000051256	R3hcc1l	0.998214	0.948316	1.35475	2.20521	3.46986	2.23824	0.560131	0.868666	2.29234	0.55585	2.16391	0	1.8691	1.07348	0.719298	0.677944
ENSRNOG00000008907	Fggy	22.6262	8.72451	46.8355	16.8541	19.4312	13.6329	20.9116	13.3195	6.17169	16.2586	9.48791	7.00796	21.3507	12.1929	0.71913	0.223428
ENSRNOG00000050348	LOC684270	1.49732	2.65529	4.83838	3.62285	1.38794	0.406952	2.42724	0.144778	1.93968	1.38963	0.166455	2.21304	2.40146	1.38013	0.7179	0.674411
ENSRNOG00000048195	Nudt13	1.16458	1.89663	0.580605	3.46534	1.90842	0.203476	0	1.73733	0	1.94548	1.66454	0	1.53651	0.891226	0.717728	0.768816
ENSRNOG00000012494	Kctd14	5.98928	3.98293	7.35433	0	9.54211	3.05214	2.80066	4.92244	0	2.91821	2.99618	3.6884	4.9868	2.88765	0.717522	0.655501
ENSRNOG00000013949	Idh2	191.324	103.366	218.501	152.947	183.729	121.272	98.0229	87.88	88.8724	109.364	90.2183	87.0462	161.857	93.5672	0.717035	0.000334328
ENSRNOG00000012787	Tmem164	16.6369	19.5353	44.9001	19.8469	16.1348	15.8712	9.33552	12.0166	13.5777	9.17153	18.4764	14.2003	22.1542	12.7964	0.716211	0.100179
ENSRNOG00000020605	Pstk	1.33095	4.93124	10.6444	1.26012	4.33732	3.86605	2.80066	1.59255	2.29234	1.94548	4.16136	2.39746	4.39502	2.53164	0.716042	0.526822
ENSRNOG00000031916	Timeless	21.2952	9.2935	12.9669	19.6894	14.5734	17.9059	5.97473	13.4643	6.70069	13.2014	8.98854	7.19238	15.9541	9.25368	0.714584	0.117609
ENSRNOG00000015699	Lman2l	8.48482	13.4661	13.1604	20.162	3.99034	3.4591	4.85447	7.81799	14.4594	2.91821	3.99491	2.21304	10.4538	6.043	0.714278	0.430551
ENSRNOG00000010362	Anxa2	1576.01	1371.83	1457.9	1589.17	1517.54	1483.55	810.323	833.919	838.292	900.061	992.402	865.114	1499.33	873.352	0.71363	8.89485e-07
ENSRNOG00000042960	Rgcc	28.9482	7.58653	20.9018	49.3023	17.6963	26.6554	15.8704	17.2285	18.3387	19.8716	3.82845	12.1717	25.1817	14.5516	0.713067	0.239807
NA	AABR07040855.1	2.32917	9.48316	0	0.157515	6.07225	1.83129	3.36079	1.44778	3.52668	1.38963	0	2.02862	3.31223	1.95892	0.712917	0.741285
ENSRNOG00000029466	RGD1562608	0.831845	1.13798	2.70949	5.198	0.173493	0.406952	0	1.73733	1.76334	1.94548	0	0.55326	1.74296	0.999901	0.71281	0.758138
ENSRNOG00000046639	Itgae	4.8247	2.27596	5.99959	0	11.971	4.06952	1.8671	2.02689	4.76102	2.77925	0.332909	5.16376	4.8568	2.82182	0.712743	0.645546
ENSRNOG00000057761	Ttf2	1.99643	1.89663	1.54828	5.198	0	2.84867	2.05381	1.44778	2.82134	1.25066	0.166455	0	2.248	1.29001	0.712719	0.73239
ENSRNOG00000047647	Il2ra	3.82649	3.6036	0	0	4.16383	2.23824	0	1.73733	0	0.138963	2.99618	3.31956	2.30536	1.36534	0.711224	0.797561
ENSRNOG00000024650	Ckap2	66.5476	23.5182	44.3195	55.2879	64.7129	44.5613	20.7248	26.6391	14.6357	31.6835	39.7826	40.9412	49.8246	29.0678	0.710773	0.0506774
ENSRNOG00000031328	Zfp110	10.4812	1.89663	12.9669	10.8686	5.72527	7.93557	3.92092	6.94933	5.29002	5.83643	4.49427	2.21304	8.31235	4.784	0.710418	0.357636
ENSRNOG00000051482	Hmg1l1	4.15922	4.55192	5.61252	2.67776	4.33732	1.22086	3.92092	0.868666	0.88167	2.36236	2.33036	2.7663	3.75993	2.18838	0.71037	0.531491
ENSRNOG00000022101	Crabp2	72.8696	71.1237	66.9631	71.9845	43.3732	60.0255	21.0983	46.4736	23.4524	66.702	21.1397	47.9492	64.3899	37.8025	0.710181	0.0475399
ENSRNOG00000023721	LOC502684	1.99643	1.51731	0.967676	0	5.72527	6.51124	0	1.73733	0	0.972738	3.99491	3.13514	2.78632	1.64002	0.709574	0.762018
ENSRNOG00000015076	Cyp26b1	726.201	7270.74	1231.08	1278.87	1902.18	1745.22	1343.19	1801.61	469.754	1314.72	1938.86	1622.34	2359.05	1415.08	0.709517	0.327626
ENSRNOG00000003150	Mpc2	54.0699	84.0208	95.0257	82.538	70.6116	30.1145	38.4623	32.2854	46.1995	35.1575	38.7839	52.3753	69.3968	40.544	0.709045	0.0203394
ENSRNOG00000006467	Eif2b2	486.296	355.05	371.394	434.585	474.85	461.688	251.125	332.12	168.223	179.957	277.646	299.867	430.644	251.49	0.70897	0.000482646
ENSRNOG00000047137	Erbin	288.817	149.265	323.978	272.344	204.201	181.908	128.83	141.303	128.018	164.115	143.983	119.32	236.752	137.595	0.70884	0.000421739
NA	Tnfaip6	4.49196	3.6036	5.03191	5.198	4.33732	4.47648	2.98737	1.59255	4.05568	2.91821	1.66454	2.58188	4.52321	2.63337	0.708127	0.406729
ENSRNOG00000004000	Tefm	1.49732	4.55192	5.41898	5.35552	3.12287	1.22086	2.61395	2.02689	2.46868	3.3351	1.831	0	3.52791	2.04593	0.707976	0.607762
ENSRNOG00000001439	Srrm3	0	0	3.2901	3.1503	1.56144	2.44171	0.18671	0.723888	1.76334	0	1.66454	1.65978	1.74059	0.999711	0.707758	0.77667
ENSRNOG00000007242	Ehmt1	16.3042	7.01754	11.6121	5.51303	7.63369	5.49386	2.42724	2.75078	3.70302	13.2014	4.99364	4.24166	8.92906	5.21963	0.707104	0.380592
ENSRNOG00000029810	Tspan4	19.6315	39.0706	8.12847	24.2573	27.2384	51.4795	8.21526	26.4943	1.058	21.9561	13.9822	29.3228	28.301	16.8381	0.706638	0.414043
ENSRNOG00000007684	Zc3h3	6.48839	10.8108	11.6121	21.5796	8.84814	5.29038	3.17408	6.94933	8.46404	9.03257	4.66073	5.5326	10.7716	6.30222	0.706072	0.28118
ENSRNOG00000020624	Acadsb	4.99107	0.379326	16.8376	8.03328	6.41924	7.12167	7.09499	4.05377	3.70302	4.30784	2.99618	2.95072	7.29702	4.18442	0.705492	0.492479
ENSRNOG00000029726	Gstm1	49.7443	29.2081	70.6403	42.3716	43.5467	30.9284	25.3926	23.0196	19.7494	30.4328	24.9682	31.7202	44.4066	25.8805	0.705375	0.0143824
ENSRNOG00000019681	Pold1	8.81756	8.34518	6.19312	14.1764	4.16383	12.2086	7.09499	2.31644	1.23434	6.53124	9.65436	4.79492	8.98411	5.27105	0.703419	0.39499
ENSRNOG00000021847	Ska3	18.6333	11.0005	13.1604	8.19079	15.6144	27.8762	12.5096	8.25233	2.82134	14.869	12.9834	3.87282	15.7459	9.21809	0.703378	0.287559
ENSRNOG00000000420	Nelfe	96.3276	54.623	74.3175	72.2995	57.7731	60.0255	44.2504	37.2079	30.6821	54.0564	33.4573	43.5231	69.2277	40.5295	0.703241	0.00228483
ENSRNOG00000049132	Map2k3	0.665476	5.87956	2.70949	2.67776	2.25541	1.42433	2.24052	0.723888	0	0.972738	1.99745	3.31956	2.602	1.54236	0.702862	0.673886
ENSRNOG00000002125	Ccni	613.236	476.624	750.916	640.772	550.319	431.166	368.753	326.763	324.984	340.319	327.749	335.276	577.172	337.307	0.702502	9.52541e-06
ENSRNOG00000043300	Enho	0.998214	1.51731	4.25777	0.787576	2.94938	6.91819	0.373421	3.18511	0.352668	3.75199	0.665818	1.8442	2.90474	1.69553	0.700235	0.66882
ENSRNOG00000012073	Abhd14b	10.9803	16.1214	33.8687	20.477	22.7276	21.365	16.4305	14.6225	13.4014	13.3404	9.65436	5.71702	20.9233	12.1944	0.699905	0.120379
ENSRNOG00000026691	Coq4	7.98571	0.948316	3.2901	4.72546	6.07225	13.2259	3.36079	4.92244	5.99536	5.97539	0.499364	0.36884	6.0413	3.52036	0.699789	0.593298
ENSRNOG00000054560	Sh2d3c	7.15387	12.7074	10.2574	14.964	8.32766	8.34253	3.92092	7.0941	7.40603	9.03257	5.16009	3.6884	10.2921	6.05035	0.699678	0.220995
ENSRNOG00000016034	Cnot9	60.5583	58.9853	48.9644	58.5957	75.1224	59.0081	26.1395	37.787	35.6195	39.0485	28.6302	45.9206	60.2057	35.5242	0.699644	0.00160644
ENSRNOG00000002664	Emp2	1767.84	2043.24	1152.31	1396.85	1458.56	1631.07	1093	1023.58	369.772	1305	955.782	849.623	1574.98	932.792	0.699179	0.0215145
ENSRNOG00000004806	Strn	7.4866	4.93124	0.967676	7.87576	12.1445	5.49386	3.17408	1.73733	6.87703	5.14161	4.16136	1.8442	6.48327	3.8226	0.698905	0.485474
ENSRNOG00000017109	Rassf7	11.4795	9.2935	5.41898	6.61564	14.5734	4.47648	1.49368	7.38366	0.88167	7.92087	4.99364	8.11448	8.64291	5.13133	0.69852	0.444096
ENSRNOG00000016870	Pcif1	3.82649	7.77619	3.8707	8.97837	6.59273	3.05214	2.61395	2.606	1.93968	4.4468	6.15882	2.39746	5.68277	3.36045	0.698488	0.426652
ENSRNOG00000008587	Tek	5.65655	1.89663	3.09656	0.157515	2.08191	0	1.12026	1.59255	0.529002	2.50133	0.665818	1.10652	2.14819	1.25258	0.69791	0.717288
ENSRNOG00000017981	Mcm10	33.2738	14.0351	23.0307	28.5103	15.6144	23.3998	14.5634	17.2285	8.2877	15.8417	12.3176	12.5406	22.9773	13.4633	0.697815	0.0667806
ENSRNOG00000001073	RGD1563482	1.33095	1.89663	2.51596	1.26012	1.56144	3.25562	0.746842	1.303	0	1.80651	0.499364	2.58188	1.97012	1.15627	0.696891	0.672587
ENSRNOG00000054854	LOC691716	2.6619	0	1.35475	7.56073	0.693972	3.25562	2.42724	0.579111	0	1.38963	3.16263	1.47536	2.58783	1.50566	0.696643	0.737858
ENSRNOG00000009019	Slc6a6	309.779	104.315	376.426	270.611	223.979	165.019	178.682	140.724	223.592	94.2166	112.856	91.8411	241.688	140.319	0.696585	0.0551376
ENSRNOG00000001861	Ydjc	75.3651	80.9862	49.3514	82.6955	93.1657	93.1921	39.3959	59.938	21.1601	54.4733	49.9363	56.8013	79.126	46.9508	0.695039	0.0194427
ENSRNOG00000009354	Nrarp	3.49375	1.13798	5.03191	4.72546	6.59273	7.12167	1.12026	5.212	3.70302	6.25331	0.166455	0	4.68392	2.74251	0.694956	0.664462
ENSRNOG00000043374	RGD1566099	7.32024	3.6036	5.99959	12.2862	4.8578	8.13905	0.746842	4.19855	5.46636	3.3351	8.65563	2.39746	7.03441	4.13332	0.694887	0.452379
ENSRNOG00000012007	Slc38a7	33.1074	54.4333	45.0937	50.4049	29.6673	37.8466	20.3514	23.1644	42.3202	16.9534	20.4739	24.7123	41.7589	24.6626	0.694326	0.037326
ENSRNOG00000025895	Sdpr	916.527	459.744	983.739	1289.11	834.154	806.783	437.462	667.715	296.77	580.864	564.614	565.616	881.675	518.84	0.693989	0.00862339
ENSRNOG00000012163	Plekhm2	5.98928	2.46562	5.03191	5.51303	5.37828	4.47648	2.98737	3.18511	1.93968	2.36236	3.16263	3.31956	4.8091	2.82612	0.693157	0.396247
ENSRNOG00000018584	LOC100359583	1047.13	524.988	835.685	773.085	810.385	722.137	430.554	471.396	423.202	599.623	433.447	423.059	785.568	463.547	0.691571	0.000115291
ENSRNOG00000011654	Plk4	17.4687	7.58653	20.7083	18.7443	18.9107	26.4519	7.46842	13.7539	7.05336	8.8936	16.9784	10.5119	18.3117	10.7766	0.691458	0.142933
ENSRNOG00000007286	Mdm1	4.32559	5.87956	8.12847	6.30061	3.46986	3.66257	0.933552	2.31644	5.11369	4.58576	2.82973	2.95072	5.29444	3.12165	0.691263	0.445456
ENSRNOG00000010959	Klhl25	9.6494	9.2935	11.4186	0.31503	4.33732	12.819	8.21526	1.88211	3.35035	6.11435	3.662	4.97934	7.97214	4.70057	0.690525	0.520262
ENSRNOG00000003399	Hnrnph1	448.697	237.648	396.747	370.949	408.749	363.815	177.375	223.681	185.68	286.541	222.217	221.488	371.101	219.497	0.689797	0.000103573
ENSRNOG00000038347	Usp21	12.4777	13.4661	15.8699	23.7848	19.6047	9.76686	10.2691	12.4509	8.99304	10.8391	8.32273	5.16376	15.8283	9.33976	0.689575	0.131772
ENSRNOG00000037462	Eml6	0.499107	1.13798	0.193535	2.67776	0	2.23824	0	0.144778	0	0.694813	1.33164	1.8442	1.12444	0.669238	0.688932	0.797929
ENSRNOG00000025504	Ankrd46	92.6675	72.641	110.315	88.9961	76.1634	71.6236	48.9181	65.2947	54.3109	45.4408	41.9465	46.4738	85.4011	50.3975	0.688637	0.000636454
ENSRNOG00000058973	Atad2b	16.1378	9.48316	47.6096	26.9351	20.9926	10.3773	15.6837	13.7539	20.9838	11.3949	3.82845	11.0652	21.9226	12.785	0.688417	0.284492
ENSRNOG00000055984	Adrm1	27.2845	24.0872	26.7079	27.2501	26.3709	34.184	21.285	13.7539	9.87471	18.3431	15.3138	19.7329	27.6474	16.3839	0.688063	0.0270026
ENSRNOG00000019914	Fam57b	6.65476	9.48316	4.83838	7.56073	4.68431	2.03476	6.16144	4.19855	0	3.19614	3.32909	4.05724	5.87602	3.49041	0.688059	0.554335
ENSRNOG00000015157	Smtnl2	3.82649	1.32764	0	1.41764	0	1.01738	1.12026	1.01344	0.176334	0.138963	1.99745	0	1.26486	0.741076	0.687748	0.797501
ENSRNOG00000061073	Zfp275	33.7729	35.0877	29.6109	30.873	28.2794	29.911	19.6046	19.8345	16.3991	19.1768	17.1448	19.1797	31.2558	18.5566	0.687203	0.00550101
ENSRNOG00000018874	Phf19	11.1467	2.46562	3.2901	5.51303	2.77589	3.05214	1.68039	3.47466	1.058	3.19614	2.16391	5.16376	4.70725	2.78948	0.686187	0.520917
ENSRNOG00000047493	Slco1a4	11.1467	60.3129	19.547	4.41043	24.4625	13.6329	18.8577	13.7539	1.058	20.5665	16.8119	9.77426	22.2521	13.4704	0.685573	0.484792
ENSRNOG00000011417	Pde3b	5.82291	8.72451	7.54787	1.73267	6.76622	2.03476	1.68039	3.76422	3.52668	5.28058	3.49554	1.65978	5.43816	3.23453	0.684777	0.491445
ENSRNOG00000005650	Pgf	33.2738	44.3812	24.7725	41.269	39.9034	45.5787	18.4843	27.363	28.3898	22.373	18.8094	21.2083	38.1964	22.7713	0.684562	0.0154029
ENSRNOG00000020216	Gmpr2	5.82291	5.31057	7.54787	5.198	9.02163	4.88343	4.48105	3.04033	3.35035	3.05718	5.32654	3.13514	6.2974	3.73176	0.684192	0.333062
ENSRNOG00000012236	Hddc3	25.9536	12.7074	29.6109	17.6417	18.0433	18.5163	13.6299	12.0166	14.2831	11.6729	10.1537	10.5119	20.4122	12.0447	0.684054	0.0598754
ENSRNOG00000005788	Cdk5rap2	52.2399	13.0868	37.1587	35.9135	31.7492	48.6308	10.4558	23.5988	19.3968	26.8198	23.6365	25.8188	36.4631	21.6211	0.683808	0.0904175
ENSRNOG00000004901	Slc4a1ap	9.81577	21.8113	14.1281	9.76595	10.93	11.5982	6.72157	10.424	2.29234	8.05983	1.66454	17.7043	13.0082	7.8111	0.683175	0.392468
ENSRNOG00000015560	Emsy	4.8247	8.91417	8.90262	2.36273	5.37828	4.67995	2.05381	3.04033	2.64501	5.00265	0.499364	7.74564	5.84374	3.4978	0.682331	0.519335
ENSRNOG00000008757	Tmem218	8.15208	5.87956	23.0307	17.3267	23.942	13.6329	8.9621	9.12099	3.70302	12.6456	15.1474	4.79492	15.3273	9.06233	0.682276	0.29776
ENSRNOG00000016437	Tm4sf4	0.831845	3.22427	7.1608	2.52024	5.89876	5.69733	1.68039	1.88211	0	0.972738	0.998727	9.58984	4.22221	2.52063	0.681641	0.685344
ENSRNOG00000042274	Fbxo31	6.48839	5.50023	16.4505	17.6417	5.37828	7.52862	3.17408	5.50155	5.64269	9.72738	3.662	7.19238	9.83129	5.81668	0.681634	0.342342
ENSRNOG00000006674	Rflnb	313.606	119.867	255.66	258.01	331.892	308.47	133.871	163.888	137.541	185.515	129.834	192.719	264.584	157.228	0.681409	0.00486786
ENSRNOG00000032768	Stxbp4	9.81577	5.31057	4.64484	7.87576	5.72527	9.76686	1.12026	6.80455	3.17401	5.83643	2.33036	6.4547	7.18985	4.28672	0.68122	0.412177
ENSRNOG00000060464	Plxna3	8.48482	5.12091	6.58019	1.89018	3.81684	4.67995	1.49368	3.04033	5.81902	3.47406	3.16263	1.10652	5.09548	3.01604	0.680954	0.494809
ENSRNOG00000059593	Cetn2	163.707	157.61	165.472	147.277	140.703	99.9068	87.007	79.4829	73.5313	87.5464	93.0481	100.878	145.779	86.9156	0.68064	0.000135406
ENSRNOG00000025644	LOC499331	44.2542	26.5528	32.3204	57.3356	41.4648	26.2484	16.4305	25.3361	17.9861	24.7353	37.2858	14.0159	38.0294	22.6316	0.680471	0.0607972
ENSRNOG00000008758	Tspan18	79.5244	52.347	82.446	84.2707	75.6429	44.7648	42.0098	33.878	48.1392	48.4979	50.1028	26.1876	69.8326	41.4692	0.679614	0.00936422
ENSRNOG00000011376	Bbof1	0.998214	6.82787	2.70949	9.13589	7.11321	1.42433	0.746842	1.88211	2.46868	4.58576	5.99236	1.29094	4.7015	2.82778	0.679553	0.599329
ENSRNOG00000032778	Bub1	19.9643	18.3973	17.8052	14.4914	17.3493	20.9581	8.21526	13.4643	14.6357	7.08709	6.15882	15.4913	18.1609	10.8421	0.678658	0.110454
ENSRNOG00000003786	Tspan6	283.659	129.919	248.112	192.641	184.944	157.898	149.182	130.01	135.425	118.396	93.2145	82.6201	199.529	118.141	0.678248	0.00464959
ENSRNOG00000012138	Rbmxl1	44.5869	39.6396	61.7377	44.2618	33.1371	30.9284	22.9654	22.0062	23.4524	29.877	22.9707	30.2449	42.3819	25.2528	0.677583	0.0095126
ENSRNOG00000002713	Zfp672	16.9696	29.7771	15.0957	15.594	12.8385	18.5163	16.9906	10.424	11.638	13.2014	7.324	5.5326	18.1319	10.8518	0.677288	0.161688
ENSRNOG00000020687	Dpf1	16.8033	7.01754	15.4828	6.14309	6.24575	10.9877	2.80066	4.48811	8.99304	4.02991	12.817	4.05724	10.4467	6.19766	0.677275	0.364451
ENSRNOG00000028930	Dab2	271.514	200.284	281.981	217.371	265.618	201.645	118.374	161.427	126.784	159.112	163.458	129.278	239.735	143.072	0.676955	2.78957e-05
ENSRNOG00000029087	Nap1l3	8.81756	8.53484	17.6117	23.3123	11.7975	7.32514	12.5096	6.65977	12.167	5.69747	4.99364	3.6884	12.8998	7.61932	0.676898	0.303843
ENSRNOG00000027263	Tmem267	6.15565	4.74158	20.9018	14.6489	4.33732	5.08691	7.2817	7.67322	5.64269	4.4468	4.66073	3.13514	9.31203	5.47338	0.675301	0.397554
ENSRNOG00000003674	Pir	10.814	24.2769	21.0953	18.7443	7.63369	23.1963	12.3229	11.5822	7.40603	8.33775	7.49045	16.229	17.6267	10.5614	0.675242	0.187929
ENSRNOG00000010071	RGD1560010	8.31845	12.5178	17.4182	13.0738	11.624	6.71472	5.78802	6.51499	7.7587	4.4468	6.82463	10.3275	11.6111	6.94345	0.674678	0.210201
ENSRNOG00000001215	RGD1309594	10.1485	12.1385	31.5462	19.0593	14.5734	16.2781	10.2691	9.98966	11.4617	15.4248	7.98982	6.4547	17.2907	10.265	0.673347	0.158508
ENSRNOG00000008950	Adi1	72.7032	53.8644	92.7033	68.3616	77.5513	55.3455	51.7188	39.3795	38.0882	47.5252	34.6225	39.4659	70.0882	41.8	0.673115	0.00182111
ENSRNOG00000011910	Hnrnpr	4.8247	0.379326	3.2901	8.03328	3.64335	5.49386	3.73421	1.44778	2.46868	3.75199	0.332909	3.50398	4.27744	2.53992	0.672458	0.610129
ENSRNOG00000005932	Megf9	5.32381	11.1901	1.16121	3.1503	7.98067	8.74948	3.36079	5.212	2.64501	6.53124	3.32909	1.65978	6.25927	3.78965	0.671861	0.505445
ENSRNOG00000033624	Zfp426	1.66369	3.6036	7.93494	7.71825	2.94938	1.83129	0.560131	2.606	3.35035	2.2234	4.16136	2.39746	4.28352	2.54978	0.671766	0.565964
ENSRNOG00000007400	Srebf2	627.544	521.764	609.829	631.321	553.963	622.434	287.907	349.349	392.167	460.105	338.069	312.776	594.476	356.729	0.671249	1.01566e-05
ENSRNOG00000015631	Ippk	6.9875	9.10383	13.9345	11.6561	7.80718	7.12167	7.65512	3.61944	2.64501	8.61568	4.32782	7.00796	9.43514	5.64517	0.670676	0.296957
ENSRNOG00000016011	Plekhg1	0.831845	0.189663	1.16121	5.67055	4.51082	3.25562	0.746842	1.59255	3.17401	3.61303	0.166455	0	2.60328	1.54882	0.670575	0.745621
ENSRNOG00000020813	Ltbp3	62.7211	37.743	86.1231	43.7892	57.2527	43.137	25.5793	30.4033	28.9188	36.2692	38.7839	37.8061	55.1277	32.9601	0.670008	0.0117819
ENSRNOG00000002839	Slc19a2	9.81577	15.7421	26.7079	15.7515	20.4722	5.69733	10.4558	7.81799	8.99304	10.1443	7.15754	11.8029	15.6978	9.39525	0.669904	0.207027
ENSRNOG00000054458	Kcnmb4	2.6619	14.7937	0.38707	0	2.77589	4.67995	5.97473	3.04033	3.52668	0.694813	2.16391	0	4.21642	2.56674	0.669848	0.754668
ENSRNOG00000016924	Acly	322.589	208.44	281.013	250.134	196.22	236.846	107.919	143.475	166.283	211.362	145.814	122.455	249.207	149.551	0.66982	0.0006944
ENSRNOG00000017988	Mcur1	6.82113	1.13798	2.32242	5.67055	3.12287	3.25562	4.10763	1.44778	2.29234	3.05718	2.33036	0	3.72176	2.20588	0.669702	0.635425
ENSRNOG00000015670	Stx7	6.48839	0.189663	0.774141	7.71825	2.60239	0.406952	1.8671	3.76422	0.705336	0.416888	3.99491	0	3.02996	1.79141	0.66968	0.752633
ENSRNOG00000004471	Polr3h	56.5654	31.8634	41.8036	61.5885	45.6286	39.0674	38.8358	23.0196	26.9791	20.8444	30.9605	24.7123	46.0862	27.5586	0.669197	0.0176875
ENSRNOG00000025034	RGD1304567	24.1235	31.4841	33.4816	29.9279	17.0023	25.0276	22.2185	13.3195	10.9327	16.3976	22.3049	11.434	26.8412	16.1012	0.668024	0.0688641
ENSRNOG00000009742	Rad52	4.15922	4.36225	7.54787	4.25291	1.73493	1.01738	9.33552	0	0	0.138963	0	4.05724	3.84576	2.25529	0.667674	0.790528
ENSRNOG00000011476	Nars2	3.66012	0	6.19312	0.630061	2.94938	1.22086	0	2.17166	3.52668	0.972738	0.832272	1.10652	2.44226	1.43498	0.667349	0.74937
ENSRNOG00000025484	Tmem177	8.31845	6.82787	13.5475	11.8136	16.6553	8.34253	2.98737	6.94933	9.52204	11.6729	8.15627	0	10.9175	6.54798	0.666475	0.503769
ENSRNOG00000002165	Fam175a	10.1485	3.22427	11.225	8.66334	18.2168	9.76686	3.5475	4.77766	9.16937	4.58576	7.98982	6.63912	10.2075	6.11821	0.66613	0.328843
ENSRNOG00000016377	Cep55	14.6405	6.82787	7.74141	4.56794	15.4409	12.4121	4.66776	6.94933	6.52436	7.36502	9.65436	1.8442	10.2718	6.1675	0.665961	0.353893
ENSRNOG00000047118	LOC683897	9.98214	7.58653	5.22545	16.3816	13.5325	13.0225	7.65512	7.23888	4.23202	11.8118	5.65945	2.95072	10.9551	6.59134	0.665075	0.31322
ENSRNOG00000003031	Atp2b4	283.326	75.8653	256.24	209.18	152.327	160.746	101.57	136.96	63.4803	156.611	111.192	111.574	189.614	113.564	0.664885	0.0453142
ENSRNOG00000010306	H2afz	0.998214	2.46562	3.2901	2.0477	0.693972	0.406952	0.18671	0.289555	3.35035	0.694813	0.832272	0.55326	1.65043	0.984493	0.664861	0.731098
ENSRNOG00000025580	LOC679539	5.32381	4.17259	3.8707	5.51303	0.693972	8.34253	2.05381	3.76422	4.05568	1.1117	3.16263	2.58188	4.65277	2.78832	0.66483	0.546682
ENSRNOG00000004516	Itgbl1	519.57	722.237	729.047	627.383	572.006	465.554	315.541	442.44	180.037	402.853	437.775	420.109	605.966	366.459	0.664669	0.00582636
ENSRNOG00000015430	Nlgn2	8.65119	2.08629	8.32201	0	0.693972	2.84867	4.29434	2.46122	0.176334	2.2234	1.99745	2.21304	3.76702	2.22763	0.664071	0.71788
ENSRNOG00000013970	Cdt1	24.6226	10.8108	17.6117	33.8658	20.6457	19.3302	8.58868	15.7808	3.52668	26.6808	8.15627	13.8315	21.1478	12.7608	0.663805	0.272061
ENSRNOG00000025497	Fbxl6	16.3042	25.6045	36.7717	20.9495	30.5347	25.4345	15.1235	14.9121	14.6357	11.8118	14.4815	22.8681	25.9332	15.6388	0.662582	0.0603889
ENSRNOG00000048394	Zfp560	3.49375	14.6041	10.6444	8.03328	5.37828	2.23824	3.92092	6.94933	6.70069	5.41954	3.82845	0	7.39867	4.46982	0.662372	0.580374
ENSRNOG00000005902	Ccdc34	90.3384	84.9691	199.922	131.21	97.156	81.187	52.4656	57.9111	64.0093	47.3862	88.5538	100.693	114.13	68.5032	0.66237	0.0315583
ENSRNOG00000008868	Dusp19	12.4777	3.41394	20.1276	11.9712	18.9107	17.092	2.98737	8.68666	10.58	10.8391	10.986	6.27028	13.9989	8.39157	0.662353	0.3139
ENSRNOG00000020657	Shc1	503.1	300.806	507.643	440.57	490.812	448.462	283.613	279.566	267.851	284.873	266.327	235.689	448.565	269.653	0.662239	2.13674e-05
ENSRNOG00000048848	Ccdc9	7.15387	6.25889	7.93494	2.36273	5.20479	5.08691	1.12026	2.17166	5.46636	4.58576	3.82845	3.31956	5.66702	3.41534	0.662109	0.463617
ENSRNOG00000050978	LOC100911295	0.831845	2.84495	5.41898	4.25291	2.4289	1.01738	3.73421	1.01344	0.705336	2.36236	1.99745	0.18442	2.79916	1.6662	0.661339	0.673052
NA	AABR07052587.1	5.82291	4.93124	9.87029	1.73267	0.520479	6.51124	2.61395	2.02689	6.17169	0.972738	2.99618	2.7663	4.89814	2.92462	0.660949	0.598227
ENSRNOG00000021840	Cped1	108.805	70.934	142.442	68.8342	74.9489	68.9784	58.8138	59.5036	53.4292	54.3344	40.282	54.7727	89.1571	53.5226	0.660904	0.00823116
ENSRNOG00000009835	Tram1l1	8.31845	5.87956	9.48322	7.56073	10.2361	3.25562	3.17408	1.59255	6.87703	4.16888	1.831	9.40542	7.45561	4.50816	0.660332	0.457505
ENSRNOG00000002949	Pgs1	27.1181	12.5178	6.58019	24.8874	23.595	14.4468	14.0033	14.4778	9.16937	10.2832	9.82081	8.11448	18.1909	10.9782	0.659978	0.200704
ENSRNOG00000021480	Rad9b	1.66369	2.08629	0.967676	4.0954	3.46986	1.62781	0.373421	1.44778	0	4.72473	1.33164	0.55326	2.31845	1.40514	0.659859	0.716135
ENSRNOG00000000504	Fance	13.975	16.5007	8.70908	17.6417	12.4915	16.0746	3.5475	3.76422	8.2877	11.6729	11.1524	13.6471	14.2321	8.67863	0.659776	0.25706
ENSRNOG00000018082	Slc26a2	6.65476	5.6899	5.41898	6.61564	8.84814	7.93557	3.36079	4.34333	1.93968	4.86369	0	10.5119	6.8605	4.1699	0.658685	0.56777
ENSRNOG00000018697	Abcb6	10.9803	18.587	7.74141	11.3411	5.72527	4.67995	7.09499	6.94933	2.99768	8.05983	8.98854	1.8442	9.84251	5.9891	0.658098	0.403289
ENSRNOG00000058497	Fdxr	8.31845	1.70697	4.06424	1.89018	7.11321	8.546	2.24052	3.32989	2.46868	4.02991	3.49554	3.50398	5.27317	3.17809	0.657858	0.497849
ENSRNOG00000001149	Pxn	45.5851	38.881	65.9955	62.6911	54.6503	54.5316	17.7375	35.181	29.8005	34.6017	44.9427	32.6423	53.7224	32.4843	0.657619	0.0142032
ENSRNOG00000016754	Bcs1l	2.32917	6.82787	10.2574	6.77316	5.0313	2.64519	5.60131	2.89555	1.76334	5.83643	3.32909	0.9221	5.64401	3.3913	0.657383	0.524336
ENSRNOG00000030101	Traip	3.99286	3.6036	10.2574	0.157515	7.63369	1.83129	2.80066	5.35677	1.58701	1.52859	3.49554	1.65978	4.57938	2.73806	0.657363	0.636395
ENSRNOG00000019802	Zfp428	31.111	16.6904	31.3527	26.6201	28.4528	27.0623	22.2185	14.0434	11.8144	15.008	18.1435	16.0445	26.8816	16.2121	0.656617	0.0419297
ENSRNOG00000060100	Knl1	69.2095	16.88	57.867	42.3716	42.8528	43.9509	17.1774	29.1003	18.6914	41.1329	34.9554	23.7902	45.522	27.4746	0.656036	0.0977283
ENSRNOG00000012924	Nemp2	8.31845	4.93124	11.8056	7.08819	10.7566	5.69733	7.46842	4.19855	3.87935	9.31049	4.32782	0	8.09957	4.8641	0.655667	0.527105
ENSRNOG00000018822	Slc5a5	16.4705	224.941	14.5151	61.2734	38.3419	44.7648	35.6617	41.8407	25.3921	33.49	72.0748	41.3101	66.7177	41.6282	0.655548	0.452819
ENSRNOG00000014027	RGD1304728	1.99643	0	9.09615	0	0.867465	2.84867	0.933552	1.88211	2.29234	0.416888	3.16263	0	2.46812	1.44792	0.655389	0.794627
ENSRNOG00000008987	Rnf139	11.3131	20.6733	25.7402	22.0521	23.248	25.4345	16.8039	14.7673	9.16937	8.33775	10.6531	18.0732	21.4102	12.9674	0.655129	0.115656
ENSRNOG00000002292	Hnrnpd	191.491	101.849	260.692	121.444	142.438	183.536	109.039	80.3516	94.8677	115.2	113.189	91.4723	166.908	100.687	0.653585	0.00691636
ENSRNOG00000020377	Cideb	3.32738	0	0	4.0954	4.68431	1.83129	0	0	1.41067	4.72473	2.16391	0.18442	2.32306	1.41395	0.653579	0.816012
ENSRNOG00000034013	Acaca	9.98214	3.22427	2.12889	14.1764	9.36862	7.7321	0	3.04033	6.70069	10.0053	3.16263	5.5326	7.76873	4.74026	0.65283	0.591986
ENSRNOG00000015749	Nme3	10.1485	3.79326	18.3858	3.93788	8.67465	4.88343	4.66776	7.23888	4.58469	3.61303	5.32654	4.42608	8.30393	4.97616	0.651943	0.405495
ENSRNOG00000027936	Ccdc8	321.259	137.316	332.106	293.608	234.215	248.037	133.685	185.894	140.538	193.575	155.302	138.868	261.09	157.977	0.651579	0.00272015
ENSRNOG00000036839	Hnrnpa1	138.752	91.797	134.894	147.434	77.2044	97.6686	56.1998	89.9069	74.5893	73.6502	67.747	54.5883	114.625	69.4469	0.651388	0.00407593
ENSRNOG00000001728	Fam43a	33.6065	36.036	41.8036	27.4077	27.4119	18.3129	19.2312	13.03	17.6334	18.482	36.2871	7.3768	30.7631	18.6734	0.651256	0.156582
ENSRNOG00000025198	Gas2l3	33.4402	9.10383	29.9979	35.5984	32.2697	36.6257	7.46842	26.3495	11.4617	18.0651	20.6404	23.4213	29.506	17.9011	0.651008	0.183909
ENSRNOG00000024194	Rsf1	114.795	88.7624	128.12	117.191	85.3585	82.6114	49.4783	58.7797	62.4223	71.1488	62.9198	70.0796	102.806	62.4714	0.650359	0.000556151
ENSRNOG00000011675	Zfp40	4.8247	2.27596	6.38666	3.62285	6.76622	1.83129	1.12026	3.76422	1.76334	5.00265	1.66454	2.21304	4.28461	2.58801	0.649978	0.548205
ENSRNOG00000050563	Sub1	904.881	557.799	857.748	843.022	816.805	744.316	477.792	492.534	376.826	542.093	511.515	468.611	787.428	478.228	0.649809	5.68767e-05
ENSRNOG00000019996	Slc16a1	11.3131	2.27596	21.8695	8.66334	6.41924	3.25562	3.36079	7.0941	8.99304	8.47672	3.49554	0.73768	8.96612	5.35964	0.649644	0.541578
ENSRNOG00000036687	Alyref	130.101	48.1745	81.6718	51.665	62.1105	52.7003	34.9148	38.9452	40.5568	57.8084	40.1155	46.6583	71.0704	43.1665	0.649404	0.0340548
ENSRNOG00000021478	Tpd52l1	0.166369	7.2072	0	0.31503	1.90842	2.44171	2.42724	0.579111	1.76334	1.1117	0.665818	0.9221	2.00646	1.24488	0.648851	0.768506
ENSRNOG00000005923	Mtmr2	8.48482	7.39687	15.6763	11.3411	9.19513	14.2433	9.70894	5.93588	4.40835	10.4222	4.82718	4.79492	11.0563	6.68291	0.64869	0.263786
ENSRNOG00000014277	Zdhhc13	19.7979	16.1214	29.8044	19.8469	22.9011	19.1268	13.2564	7.81799	14.2831	15.5638	15.8132	10.6964	21.2664	12.9051	0.648672	0.0729942
ENSRNOG00000001746	Ncbp2	2.6619	2.08629	1.74182	1.73267	0.173493	2.44171	0	1.88211	0.88167	1.80651	0.166455	1.8442	1.80632	1.09682	0.648117	0.739601
ENSRNOG00000004968	Ncapg2	38.4312	17.6387	24.3854	29.9279	33.8311	37.4396	15.8704	22.7301	15.3411	22.373	18.4764	15.6757	30.2757	18.4111	0.647807	0.0419297
ENSRNOG00000015928	Dhx35	4.8247	6.82787	9.09615	3.30782	9.54211	7.32514	0.18671	7.52844	2.11601	4.72473	3.82845	6.63912	6.82063	4.17058	0.647784	0.535046
ENSRNOG00000010712	Terf2ip	52.9053	53.485	50.7062	30.4004	39.7299	31.3353	28.38	19.6898	25.5684	32.7952	24.1359	27.2942	43.0937	26.3106	0.647642	0.0210816
ENSRNOG00000010068	Plpp7	7.32024	0	7.74141	3.30782	4.33732	4.06952	0.373421	0.144778	7.93503	5.97539	1.66454	0	4.46272	2.68219	0.647485	0.76418
ENSRNOG00000057389	Dusp28	3.99286	0.56899	2.32242	0.787576	0	2.23824	2.05381	1.44778	1.76334	0.277925	0.332909	0	1.65168	0.979294	0.647193	0.779916
ENSRNOG00000020652	Tgfb1	9.48303	8.53484	15.4828	9.60843	9.19513	8.34253	8.58868	0.579111	8.2877	12.9235	2.16391	4.24166	10.1078	6.13076	0.647126	0.482821
ENSRNOG00000025285	Gfm2	17.8015	12.5178	24.966	15.909	5.37828	14.2433	5.97473	11.727	13.9304	12.5066	7.65691	3.13514	15.136	9.15513	0.647049	0.310974
ENSRNOG00000024964	Nufip2	0.998214	3.79326	3.8707	2.83528	0	1.42433	3.5475	0	0	2.50133	0.665818	1.10652	2.15363	1.30353	0.646272	0.789533
ENSRNOG00000029115	RGD1564883	16.3042	11.9488	20.1276	25.36	18.7372	10.1738	11.0159	9.55533	11.638	9.86634	9.32145	11.0652	17.1086	10.4104	0.646068	0.110758
ENSRNOG00000005568	Pcnx4	5.65655	4.74158	10.6444	4.41043	9.8891	5.69733	6.34815	1.73733	6.87703	3.61303	3.49554	2.7663	6.8399	4.13956	0.645883	0.438777
ENSRNOG00000020081	As3mt	17.4687	9.67282	31.9333	9.76595	14.3999	9.76686	14.0033	7.81799	15.8701	10.4222	4.49427	3.31956	15.5013	9.32123	0.645548	0.350239
ENSRNOG00000006548	Mrc2	5.49018	2.65529	11.6121	13.8613	3.64335	5.90081	3.92092	3.909	4.93735	5.00265	3.16263	5.16376	7.19385	4.34939	0.645286	0.434544
ENSRNOG00000020904	Cdc42ep2	27.1181	27.1218	28.6432	26.4626	31.7492	18.1094	20.9116	14.0434	11.9907	17.9262	18.4764	13.8315	26.5341	16.1966	0.645143	0.0425929
ENSRNOG00000025383	Pdha1	48.247	59.3646	58.4476	63.0061	59.5081	45.7822	26.8863	37.0631	29.4478	30.2938	42.9453	37.9905	55.7259	34.1045	0.644602	0.00360913
ENSRNOG00000001229	Col18a1	62.222	27.6908	67.9308	35.5984	56.0382	42.73	7.65512	34.4571	20.6311	36.4082	34.2896	45.1829	48.7017	29.7707	0.644374	0.161305
ENSRNOG00000004571	RGD1563680	0.665476	1.89663	2.12889	3.93788	0	0.203476	0.373421	0	2.29234	0.138963	0.166455	2.39746	1.47206	0.894773	0.644372	0.807821
NA	Supt20	22.6262	13.4661	16.0634	4.41043	7.2867	13.0225	8.21526	6.94933	4.23202	13.7573	5.493	8.2989	12.8125	7.8243	0.644022	0.338478
ENSRNOG00000009244	Abhd4	51.7407	54.623	64.8343	67.7316	57.4262	45.5787	38.6491	38.5109	41.4385	27.5146	38.7839	23.4213	56.9891	34.7197	0.64399	0.00760675
ENSRNOG00000009536	Pgp	89.3401	107.16	70.4468	73.7171	94.5536	85.867	46.3042	67.6112	46.0232	65.3124	50.4357	44.2608	86.8474	53.3246	0.643322	0.00308666
ENSRNOG00000000692	Ung	74.3669	25.4149	74.511	49.3023	41.1178	51.0725	30.2471	35.181	26.2738	40.2991	32.4586	27.4786	52.6309	31.9897	0.641886	0.037207
ENSRNOG00000010189	Rps24	1749.54	1499.48	2891.41	2726.75	1992.57	1368.38	1319.48	1121.59	1276.66	1100.17	1169.01	1452.31	2038.02	1239.87	0.641478	0.00660945
ENSRNOG00000005602	Mthfd1	18.3006	34.7084	28.4497	25.36	17.6963	22.7893	12.3229	20.848	17.8097	15.7028	10.1537	13.4627	24.5507	15.05	0.641209	0.0827058
ENSRNOG00000019656	Btd	24.789	24.2769	29.0303	22.8397	19.7782	19.1268	9.70894	20.2689	18.5151	17.5093	11.4854	7.93006	23.3068	14.2363	0.640356	0.095485
ENSRNOG00000001210	Pwp2	9.81577	17.6387	27.482	26.1475	13.359	16.2781	8.21526	9.84488	19.0441	8.19879	8.32273	14.0159	18.4535	11.2736	0.639725	0.199303
ENSRNOG00000006913	Rpain	22.7925	12.8971	16.4505	14.6489	13.012	3.4591	6.53486	10.2792	7.40603	7.7819	12.817	6.08586	13.8767	8.48414	0.639191	0.295507
NA	Zc4h2	5.32381	3.98293	3.2901	10.711	4.33732	5.69733	6.53486	2.17166	3.52668	3.61303	2.82973	1.65978	5.55709	3.38929	0.63917	0.488428
ENSRNOG00000016690	Idi1	158.55	167.283	137.603	153.105	166.727	132.667	72.4436	78.1799	127.49	112.838	80.8969	91.4723	152.656	93.8866	0.63887	0.00103609
ENSRNOG00000017800	Foxc1	488.958	275.201	626.473	469.868	401.81	392.913	207.249	308.666	236.464	339.208	278.146	253.024	442.537	270.459	0.638867	0.00157865
ENSRNOG00000011452	Aldoc	13.4759	15.5524	33.8687	23.4698	20.2987	18.5163	13.2564	10.424	12.3434	20.7054	13.4828	6.08586	20.8636	12.7163	0.638804	0.160483
ENSRNOG00000011814	Cbx3	116.957	70.5547	136.055	112.938	109.474	107.028	61.8011	72.2441	81.4663	59.6149	64.5843	59.0144	108.835	66.4542	0.637889	0.00113653
ENSRNOG00000000905	Tex26	1.83006	2.08629	2.12889	0	1.21445	1.62781	1.12026	0	0	0.972738	3.32909	0	1.48125	0.903682	0.637847	0.817131
ENSRNOG00000005096	Bzw2	130.101	57.468	124.443	148.064	101.32	95.4304	94.4754	66.453	66.4779	60.0318	58.0926	54.2195	109.471	66.625	0.637256	0.0157182
ENSRNOG00000002516	Mtm1	2.82827	5.31057	11.4186	2.52024	9.36862	4.88343	2.98737	4.48811	4.23202	4.58576	1.99745	3.87282	6.05495	3.69392	0.637005	0.481888
ENSRNOG00000016689	Fanci	1.83006	0	5.41898	2.36273	4.8578	1.22086	1.12026	1.15822	2.99768	1.94548	1.33164	0.9221	2.61507	1.57923	0.635448	0.702434
ENSRNOG00000024065	Zfp575	6.32202	0	0.774141	5.35552	5.20479	4.273	0	3.47466	1.23434	5.14161	0.332909	3.31956	3.65491	2.25051	0.635275	0.754435
NA	Nup43	2.1628	1.13798	3.48363	2.67776	2.94938	0	0	0.579111	1.58701	0.972738	1.33164	3.13514	2.06859	1.26761	0.635048	0.750723
ENSRNOG00000020695	Tead2	16.4705	1.89663	11.8056	10.396	5.89876	15.6677	8.21526	6.22544	4.40835	6.25331	4.99364	7.74564	10.3559	6.30694	0.634885	0.398204
ENSRNOG00000024545	Ccdc18	5.98928	1.89663	10.838	0.472546	6.24575	1.42433	1.49368	4.63288	5.99536	1.25066	2.82973	0	4.47775	2.70039	0.634302	0.711297
ENSRNOG00000006718	Rbm33	5.49018	7.2072	6.77373	6.93067	6.76622	7.32514	2.42724	2.75078	0	2.08444	9.32145	8.48332	6.74886	4.17787	0.633993	0.594505
ENSRNOG00000018403	Atg4b	3.32738	4.36225	2.90303	12.4437	13.359	4.06952	3.36079	6.65977	0.705336	4.86369	3.49554	5.90144	6.74414	4.16443	0.633798	0.546373
ENSRNOG00000019211	Olfml3	30.4455	14.0351	45.4808	34.9684	31.5757	28.6901	19.7913	11.1479	27.1554	17.3703	18.6429	18.9953	30.8659	18.8505	0.633635	0.095478
ENSRNOG00000008309	Rpa3	3.82649	4.93124	16.8376	0.945092	2.77589	5.49386	4.66776	2.606	4.05568	2.64029	4.16136	2.95072	5.80169	3.51364	0.633291	0.572899
ENSRNOG00000015668	Ccl19	2.82827	3.6036	2.12889	1.41764	6.93972	9.76686	0.373421	0.144778	1.93968	3.75199	4.32782	6.08586	4.4475	2.77059	0.63299	0.682782
ENSRNOG00000023187	RGD1565685	9.98214	3.98293	6.77373	4.0954	13.7059	5.08691	1.12026	1.59255	5.11369	5.83643	8.82209	4.42608	7.27117	4.48518	0.632927	0.513336
ENSRNOG00000049025	Rps6	1.16458	4.17259	0.774141	5.67055	2.77589	0.813905	2.42724	0	2.64501	2.91821	1.49809	0	2.56194	1.58143	0.632381	0.75954
ENSRNOG00000053239	Clmp	95.3294	68.0891	111.67	80.6478	57.4262	61.2463	36.5952	59.2141	39.3225	50.4434	40.1155	66.0224	79.0681	48.6188	0.632239	0.0147387
ENSRNOG00000004723	Fcf1	88.5083	74.7273	134.507	109.946	90.5633	58.6011	53.7726	65.15	58.7192	58.5032	51.7674	53.6662	92.8088	56.9298	0.632105	0.00529085
NA	Gcnt2	6.48839	4.74158	3.09656	9.13589	2.25541	1.83129	5.78802	1.59255	1.93968	2.08444	3.662	1.8442	4.59152	2.81848	0.631677	0.573712
ENSRNOG00000003108	Acbd4	43.9214	30.1564	35.804	37.0161	47.0166	40.6953	18.4843	31.5615	20.9838	23.9016	25.9669	23.6058	39.1016	24.084	0.631613	0.0136046
ENSRNOG00000029427	Grhl3	4.49196	2.46562	7.54787	2.36273	4.8578	5.08691	1.68039	3.909	3.35035	2.08444	3.82845	1.47536	4.46882	2.72133	0.631566	0.52427
ENSRNOG00000013322	Pola1	77.6943	38.881	60.1894	69.9368	65.4068	67.9611	19.2312	38.2213	23.0998	58.9201	39.7826	55.6948	63.3449	39.1583	0.631364	0.0629064
ENSRNOG00000026488	Gltpd2	4.49196	8.15552	4.45131	1.10261	9.02163	1.22086	1.68039	3.18511	4.58469	1.66755	2.49682	4.05724	4.74065	2.9453	0.630931	0.592271
ENSRNOG00000042983	Nudt21	18.6333	11.9488	12.1927	22.9972	17.8698	10.3773	10.2691	4.92244	18.5151	12.6456	6.65818	4.79492	15.6699	9.63421	0.630641	0.288103
ENSRNOG00000020289	Akt1s1	25.1217	28.8288	32.1268	36.8586	21.8601	22.1789	23.7122	17.3733	14.4594	16.6755	10.3202	20.2862	27.8292	17.1378	0.630514	0.065989
ENSRNOG00000045541	LOC687399	0	0	1.35475	3.46534	1.38794	1.83129	0	0.868666	2.46868	0.694813	0.832272	0	1.33989	0.810738	0.630356	0.821275
ENSRNOG00000011373	Reep4	88.5083	46.6572	85.9296	80.4903	94.3802	81.3905	46.8643	68.3351	26.9791	44.1901	52.9325	54.4039	79.5593	48.9508	0.630025	0.0217652
ENSRNOG00000000918	Zbed5	10.6476	13.0868	15.2893	13.0738	14.7469	9.97034	10.0824	7.0941	10.4037	9.31049	6.65818	3.6884	12.8024	7.87287	0.629598	0.211533
ENSRNOG00000020701	Brca1	17.8015	6.44855	14.9022	4.41043	5.89876	16.8885	3.36079	9.41055	4.58469	14.869	7.49045	1.10652	11.0583	6.80366	0.628943	0.498003
ENSRNOG00000017137	Mettl10	13.3095	3.6036	9.87029	23.6273	6.07225	15.8712	5.60131	9.12099	8.2877	7.36502	4.82718	9.221	12.059	7.40387	0.628892	0.36413
ENSRNOG00000053347	Ccdc28a	26.7854	8.91417	32.901	43.9468	16.4818	27.6728	7.09499	13.8987	12.167	29.738	10.986	22.6837	26.117	16.0947	0.628716	0.277618
ENSRNOG00000000520	Srsf3	394.96	224.372	340.622	290.301	280.712	300.534	210.796	199.069	176.334	205.248	163.125	173.17	305.25	187.957	0.627727	0.000156845
ENSRNOG00000025937	Zfp26	2.32917	4.93124	5.03191	5.35552	4.68431	9.15643	3.92092	7.81799	0.88167	2.64029	1.33164	2.7663	5.2481	3.22647	0.627175	0.566003
ENSRNOG00000004022	Klhdc9	2.6619	0.56899	1.16121	0.787576	0	2.23824	1.12026	1.73733	1.058	0.55585	0	0	1.23632	0.745241	0.627008	0.801059
ENSRNOG00000014686	Kcnd3	33.1074	44.5709	37.3523	42.0566	23.595	34.7944	22.0318	18.242	10.2274	35.1575	32.7915	15.3069	35.9128	22.2929	0.626368	0.115656
ENSRNOG00000000994	Stxbp2	13.3095	5.50023	14.3216	8.97837	13.8794	14.2433	11.2026	5.35677	8.64037	4.72473	7.65691	5.5326	11.7054	7.18567	0.625611	0.281674
ENSRNOG00000002365	Itm2a	54.2363	93.3143	85.1555	56.548	35.913	20.7546	45.3706	32.7197	36.6775	31.4055	33.2909	34.671	57.6536	35.6892	0.625571	0.121194
ENSRNOG00000014098	Pold2	49.0789	40.5879	27.6755	43.7892	43.3732	34.3875	16.6172	42.7094	13.5777	24.5964	39.6162	11.2496	39.8154	24.7278	0.624633	0.162218
NA	Slc8a1	8.15208	3.41394	13.3539	4.41043	3.99034	8.13905	3.5475	2.606	3.17401	7.50398	3.99491	4.6105	6.90996	4.23948	0.62458	0.457213
ENSRNOG00000043077	Zfpm1	15.4723	7.01754	6.77373	12.7587	20.2987	19.9407	10.4558	10.2792	6.87703	11.117	7.15754	4.97934	13.7103	8.47765	0.623299	0.286322
ENSRNOG00000002898	Nme7	11.9786	7.39687	7.1608	4.25291	4.33732	5.69733	4.85447	5.35677	3.70302	2.50133	7.65691	1.10652	6.80397	4.1965	0.623023	0.487316
ENSRNOG00000014358	Zic5	6.15565	8.53484	11.225	18.2718	9.19513	6.51124	5.60131	4.05377	7.2297	8.75464	8.65563	2.7663	9.98228	6.17689	0.621821	0.361785
ENSRNOG00000009754	Nampt	234.081	114.367	181.923	141.921	217.04	143.858	91.1147	119.297	103.861	117.145	106.531	102.353	172.198	106.717	0.620838	0.00236689
ENSRNOG00000002478	Insig2	0	1.89663	2.51596	2.36273	1.21445	2.03476	2.61395	1.88211	1.058	0	0	0.55326	1.67075	1.01789	0.620706	0.798507
ENSRNOG00000004889	Vangl2	13.6423	10.4315	19.3535	5.04049	9.36862	15.4642	5.4146	7.23888	8.46404	5.97539	10.4866	7.74564	12.2168	7.5542	0.62009	0.281674
ENSRNOG00000036816	Wls	371.169	213.75	234.371	280.377	253.82	208.767	170.653	147.818	183.916	158.695	156.134	151.962	260.376	161.53	0.618702	0.000567484
ENSRNOG00000017882	Camk1d	1.66369	4.55192	0	1.10261	1.56144	1.83129	0	1.303	2.46868	0.972738	0	2.02862	1.78516	1.12884	0.61842	0.795056
ENSRNOG00000060307	Ten1	1.16458	0	1.35475	1.73267	0	1.42433	0.560131	1.303	1.41067	0.138963	0	0	0.946055	0.568794	0.618165	0.831385
ENSRNOG00000005608	Tead4	34.9375	21.0526	28.6432	26.9351	44.9347	33.7771	15.1235	31.272	11.9907	19.4548	16.6455	23.9746	31.7134	19.7435	0.616783	0.0900697
ENSRNOG00000003797	Mrps7	32.6083	30.1564	42.7713	33.7083	20.8192	17.092	12.3229	16.5047	16.3991	25.7081	17.1448	22.3148	29.5259	18.3991	0.61543	0.0876612
ENSRNOG00000026821	Arhgap42	18.7997	14.9834	24.3854	21.1071	32.0962	22.3824	17.9242	19.2554	11.8144	9.72738	6.99109	17.3355	22.2924	13.8413	0.61542	0.158508
ENSRNOG00000055408	Gcat	17.3024	9.10383	25.3531	22.5247	6.93972	18.7198	8.9621	12.5957	15.3411	9.31049	6.65818	8.85216	16.6573	10.2866	0.614776	0.258302
ENSRNOG00000018105	Thtpa	33.7729	25.4149	38.707	43.6317	43.8937	22.9928	22.592	20.7032	27.5081	22.9288	20.3074	15.4913	34.7355	21.5885	0.614512	0.0446194
ENSRNOG00000027234	Zfp367	60.2256	41.1569	47.9967	65.3688	70.0911	41.5091	27.4464	25.0465	26.9791	42.2446	35.1219	47.2115	54.3914	34.0084	0.614192	0.0263621
ENSRNOG00000003357	Col3a1	1617.11	2172.97	2345.07	1790.63	1535.76	1192.37	772.421	1206.72	952.557	1211.06	1322.15	1206.66	1775.65	1111.93	0.61344	0.00817267
ENSRNOG00000007890	Usp1	80.0235	32.2427	49.1579	41.4265	54.1298	52.9038	28.38	29.1003	28.9188	27.5146	31.4599	47.9492	51.6474	32.2205	0.612472	0.0392986
ENSRNOG00000000068	Ppp2r5a	18.6333	11.5695	33.0945	17.6417	9.7156	9.15643	13.8166	11.8718	7.40603	8.75464	11.1524	8.66774	16.6352	10.2782	0.611656	0.253686
ENSRNOG00000026403	Naf1	13.8086	9.67282	6.38666	7.87576	2.25541	7.32514	7.09499	2.89555	3.17401	6.11435	5.16009	5.16376	7.8874	4.93379	0.611201	0.447237
ENSRNOG00000009891	Pcf11	8.48482	10.6211	13.3539	8.50582	7.2867	8.34253	4.10763	12.4509	10.58	4.16888	2.16391	1.65978	9.43249	5.85519	0.610925	0.475027
ENSRNOG00000004263	Ints7	36.4348	17.449	38.1264	45.9945	31.0552	31.5388	17.7375	14.7673	21.6891	15.008	31.7928	23.9746	33.4331	20.8282	0.610523	0.0899199
ENSRNOG00000008843	Eci1	46.4169	46.0882	51.4803	59.6983	43.7202	49.0378	36.0351	38.8004	24.6868	35.5744	23.803	26.1876	49.407	30.8479	0.610137	0.0121468
ENSRNOG00000026059	Paqr6	19.9643	19.9146	16.4505	27.7227	24.289	23.6032	13.4431	9.55533	10.4037	16.3976	15.1474	17.8887	21.9907	13.806	0.610045	0.0870756
ENSRNOG00000008287	Nle1	7.15387	17.2594	8.32201	4.25291	6.07225	4.06952	5.04118	2.89555	7.93503	7.22605	5.493	1.10652	7.85499	4.94956	0.609637	0.51512
ENSRNOG00000027295	LOC108348064	3.49375	3.22427	0.193535	4.0954	3.46986	4.06952	2.42724	1.44778	2.29234	3.3351	0.832272	1.29094	3.09106	1.93761	0.609567	0.661256
ENSRNOG00000050483	Pradc1	4.8247	0.948316	2.51596	5.35552	3.29637	3.86605	0	4.34333	1.93968	3.75199	2.16391	0.73768	3.46782	2.1561	0.60916	0.691496
ENSRNOG00000052814	Ankrd27	3.66012	0	0	3.46534	1.90842	2.44171	1.68039	1.44778	0	0.972738	0.998727	2.02862	1.9126	1.18804	0.60908	0.793754
ENSRNOG00000022521	Ddias	6.15565	1.89663	0.580605	1.73267	3.81684	1.62781	2.61395	0.434333	3.17401	0.138963	0	3.50398	2.63504	1.64421	0.608423	0.764421
ENSRNOG00000009217	Fbxo6	22.2934	15.5524	42.5777	26.3051	24.636	15.2607	19.2312	13.7539	13.5777	15.4248	17.6442	11.434	24.4376	15.1776	0.608079	0.12675
ENSRNOG00000045963	LOC100360654	0.998214	0.948316	1.93535	2.0477	2.77589	0.203476	0.746842	2.606	0.352668	0.55585	0.499364	0.73768	1.48482	0.9164	0.608051	0.743053
ENSRNOG00000020194	Hes6	27.6172	13.6557	23.8048	19.3744	21.1661	31.1319	10.6425	12.7404	20.6311	21.9561	9.32145	10.1431	22.7917	14.2391	0.606894	0.160244
ENSRNOG00000043006	Epm2aip1	77.8607	62.3992	105.477	83.9556	61.59	78.7453	42.9434	51.6856	37.5592	62.8111	43.4446	55.6948	78.3379	49.0231	0.606692	0.00643584
ENSRNOG00000012543	Mcm3	61.3901	27.6908	61.3506	49.9323	57.9466	39.6779	23.7122	31.1272	29.6241	43.6342	18.31	40.0191	49.6647	31.0712	0.606608	0.0620099
ENSRNOG00000013707	Spata13	21.9607	4.74158	15.6763	18.5868	25.1565	25.4345	19.0445	10.424	9.52204	16.1197	11.4854	2.7663	18.5927	11.5603	0.60638	0.380085
ENSRNOG00000012237	Rdx	141.247	140.161	263.208	220.049	171.758	125.952	128.83	118.283	94.5151	96.7179	113.023	111.39	177.062	110.46	0.60592	0.00623504
ENSRNOG00000051885	LOC100360413	22.1271	18.2077	33.6751	24.0998	16.1348	7.32514	16.4305	13.3195	12.696	11.117	7.65691	14.5692	20.2616	12.6315	0.605449	0.220784
ENSRNOG00000017706	Pqlc2	11.4795	20.4836	19.3535	18.7443	30.5347	29.911	13.4431	13.6091	23.6288	9.31049	14.648	7.19238	21.7511	13.6386	0.604612	0.223428
ENSRNOG00000008810	Nsmf	12.8104	8.53484	23.9983	8.03328	12.4915	10.3773	7.2817	11.0031	8.64037	10.0053	7.49045	2.95072	12.7076	7.89527	0.604519	0.325401
ENSRNOG00000011296	Cenpn	14.3077	8.91417	8.51554	9.76595	12.1445	7.12167	1.49368	8.3971	2.99768	7.50398	9.65436	8.2989	10.1283	6.39095	0.60325	0.405694
ENSRNOG00000025416	Dpy19l4	2.49553	3.03461	6.77373	12.4437	2.08191	5.49386	2.24052	3.18511	1.41067	1.52859	8.15627	3.6884	5.38723	3.36826	0.603095	0.604364
ENSRNOG00000003307	Gcdh	12.8104	9.10383	15.8699	15.1215	6.24575	9.56338	9.89565	8.25233	2.11601	7.92087	6.32527	8.48332	11.4525	7.16557	0.602075	0.346394
ENSRNOG00000021237	RGD1565616	0	3.79326	0	0	1.04096	2.03476	0.746842	0.289555	1.58701	0.694813	0.332909	0.73768	1.14483	0.731468	0.601928	0.826801
ENSRNOG00000028021	LOC684988	17.3024	15.9317	14.3216	13.5463	19.6047	12.819	9.14881	9.7001	9.52204	9.58842	12.4841	8.48332	15.5876	9.82113	0.601263	0.12162
ENSRNOG00000000579	Marcks	687.27	872.451	933.226	789.782	643.138	570.344	453.893	476.608	454.06	493.039	547.302	407.015	749.368	471.986	0.601098	0.000575295
ENSRNOG00000019585	Kat8	5.82291	6.44855	23.2242	4.41043	14.5734	11.5982	8.58868	9.12099	5.64269	5.14161	9.82081	2.7663	11.0129	6.84685	0.60102	0.448164
ENSRNOG00000046660	Gpc6	22.6262	6.63821	23.9983	18.5868	7.98067	15.6677	2.98737	9.26577	6.52436	12.2287	16.3125	12.5406	15.9163	9.97655	0.601007	0.368171
ENSRNOG00000038616	Cox6b2	4.99107	9.10383	6.77373	6.30061	7.4602	3.66257	2.42724	3.47466	2.46868	7.08709	1.99745	6.82354	6.382	4.04644	0.600926	0.48674
ENSRNOG00000039949	Rad54b	1.99643	0	0	5.04049	0	2.44171	0.560131	0.579111	0	3.47406	1.33164	0	1.57977	0.990824	0.59937	0.854823
ENSRNOG00000010752	Tmem41b	75.8642	73.9686	71.608	74.9773	70.9586	46.5961	32.4876	43.4333	59.2482	55.1681	35.1219	35.7775	68.9955	43.5394	0.599069	0.0162883
ENSRNOG00000039214	RGD1305455	25.7872	22.1906	32.901	45.5219	24.1155	32.3527	16.4305	28.3764	24.8631	22.9288	17.3113	4.79492	30.4781	19.1175	0.598862	0.219564
ENSRNOG00000059894	Hmmr	18.6333	6.25889	21.6759	16.6966	22.0336	11.3947	12.5096	12.4509	6.70069	6.39228	12.6505	9.77426	16.1155	10.0797	0.598792	0.262742
ENSRNOG00000019977	Ptprf	725.369	272.925	493.514	601.866	540.951	645.833	241.23	391.334	273.318	556.128	353.216	254.315	546.743	344.924	0.598538	0.0393907
ENSRNOG00000013526	Rassf4	42.7568	22.3803	39.0941	36.386	61.59	32.9631	17.1774	33.2989	17.1044	30.9886	31.6263	18.0732	39.1951	24.7115	0.597294	0.103502
ENSRNOG00000054901	Rif1	56.7318	39.0706	49.1579	53.8702	35.3926	54.5316	13.8166	34.7466	29.0951	30.2938	36.1206	38.3594	48.1258	30.4054	0.597274	0.0493609
ENSRNOG00000010477	Pomt1	12.644	8.15552	4.25777	20.6345	11.1036	16.0746	1.30697	11.727	13.4014	10.2832	5.82591	3.50398	12.145	7.67474	0.597111	0.491569
ENSRNOG00000003634	Zfp354a	15.1396	5.50023	6.38666	17.0116	7.80718	14.2433	6.72157	11.1479	1.76334	7.36502	6.32527	8.2989	11.0148	6.937	0.597064	0.4216
ENSRNOG00000017309	Rsrp1	45.7515	47.2261	68.3179	31.8181	39.3829	33.7771	19.6046	29.8242	29.0951	39.4654	23.803	26.1876	44.3789	27.9967	0.596708	0.0491294
ENSRNOG00000009492	Trmo	6.65476	8.53484	2.12889	1.89018	15.9613	1.01738	2.24052	2.89555	7.05336	2.64029	1.831	6.4547	6.03123	3.85257	0.595282	0.644641
ENSRNOG00000007806	Arf5	240.237	148.317	269.594	214.378	188.76	182.925	140.033	128.418	106.329	166.616	146.813	95.1607	207.369	130.562	0.595144	0.00346498
ENSRNOG00000009252	Poldip2	11.4795	6.63821	16.644	6.93067	16.4818	16.4816	8.77539	8.54188	7.05336	7.7819	8.82209	5.90144	12.4426	7.81268	0.594764	0.274698
ENSRNOG00000050857	Fut10	19.1324	19.725	37.7394	48.1997	27.2384	20.3476	11.3893	20.9928	16.2227	18.621	26.2998	15.1224	28.7304	18.108	0.594558	0.14861
ENSRNOG00000027264	Dagla	2.82827	0	4.25777	0	0.693972	0	1.12026	0	1.76334	1.52859	0.332909	0	1.29667	0.79085	0.594551	0.858476
ENSRNOG00000018159	Anxa4	594.936	550.972	653.955	587.847	606.878	631.59	352.696	407.115	353.373	416.61	392.5	371.422	604.363	382.286	0.59452	6.80718e-06
ENSRNOG00000018639	Zfand2b	24.9553	18.2077	35.0299	27.7227	14.5734	21.365	12.6963	23.3092	7.93503	15.4248	15.4803	14.3848	23.6423	14.8717	0.59442	0.155606
ENSRNOG00000029922	Tpk1	13.1432	22.9492	2.12889	15.909	16.3083	26.4519	10.8292	16.0703	3.52668	12.2287	13.3164	5.90144	16.1484	10.3121	0.59425	0.462712
ENSRNOG00000027152	N4bp2	5.82291	13.0868	15.4828	13.7038	18.2168	7.32514	4.10763	8.10755	7.05336	9.86634	12.1512	5.34818	12.273	7.77237	0.594223	0.338912
ENSRNOG00000021159	LOC100362987	2.99464	3.41394	2.70949	7.71825	3.81684	5.29038	1.12026	1.73733	5.81902	5.69747	1.831	0.18442	4.32392	2.73158	0.593196	0.660599
ENSRNOG00000014234	Hif1an	4.32559	2.46562	5.03191	1.73267	0.867465	1.83129	1.68039	2.31644	0.176334	1.80651	1.99745	2.21304	2.70909	1.69836	0.592763	0.684424
ENSRNOG00000050933	RGD1562378	10.3149	6.25889	9.48322	8.50582	7.80718	14.4468	6.90828	5.35677	10.4037	4.58576	2.82973	5.71702	9.46947	5.96688	0.59182	0.371855
ENSRNOG00000009103	Chrac1	35.9357	42.1052	28.0626	21.1071	32.7902	39.4744	24.4591	26.4943	16.2227	18.482	22.8043	18.2576	33.2459	21.12	0.590971	0.0647925
ENSRNOG00000018680	Rpl17	176.351	132.954	210.76	201.777	158.052	148.131	97.8362	104.964	129.253	127.707	94.3797	95.714	171.337	108.309	0.590659	0.000915208
ENSRNOG00000009945	Pls1	8.81756	0	1.93535	2.67776	5.55177	0.610429	3.92092	2.89555	0	2.08444	3.32909	0	3.26548	2.03833	0.59044	0.801556
ENSRNOG00000047280	Cttn	1.83006	1.51731	0.967676	0.157515	2.08191	0.813905	0.560131	0	0.529002	1.25066	0.332909	2.02862	1.22806	0.783554	0.590014	0.782679
ENSRNOG00000029859	AABR07021384.1	1.66369	3.41394	1.16121	2.0477	2.25541	2.03476	1.12026	1.44778	0.88167	2.08444	1.16518	1.29094	2.09612	1.33171	0.589746	0.653974
ENSRNOG00000018397	Dnph1	15.6387	11.7591	18.9664	3.30782	14.9204	24.8241	16.2438	6.65977	9.87471	8.47672	6.65818	8.48332	14.9028	9.39942	0.589152	0.38537
NA	RGD1565685	3.99286	3.41394	2.70949	1.73267	1.04096	2.84867	1.8671	1.59255	1.76334	1.94548	1.66454	1.10652	2.6231	1.65659	0.589133	0.630027
ENSRNOG00000007158	Qtrt1	21.7943	17.449	35.4169	23.3123	40.4239	27.8762	14.7501	23.1644	23.2761	12.3677	11.9847	19.5485	27.7121	17.5153	0.589127	0.134018
ENSRNOG00000003479	Rnf150	10.1485	11.0005	7.35433	4.41043	9.36862	7.52862	9.70894	7.81799	2.64501	7.08709	2.99618	1.29094	8.30183	5.25769	0.58878	0.501816
ENSRNOG00000047783	Tmem200a	0	3.22427	2.90303	1.89018	0	3.66257	2.42724	0.434333	0	1.38963	1.66454	1.47536	1.94668	1.23185	0.588697	0.810059
ENSRNOG00000021086	Dtx4	0.499107	0	1.35475	2.83528	1.73493	2.44171	0	1.59255	1.76334	0	0	2.21304	1.47763	0.928156	0.588011	0.83406
ENSRNOG00000018774	Rps14	417.586	246.373	268.627	272.186	292.162	365.85	244.404	169.39	104.39	185.654	226.045	252.655	310.464	197.09	0.587733	0.0205098
ENSRNOG00000027229	Slc35d2	10.6476	6.44855	5.61252	18.4293	20.6457	4.67995	10.6425	5.64633	7.93503	6.6702	7.15754	4.05724	11.0773	7.01814	0.587477	0.433597
ENSRNOG00000016414	Slc22a17	24.4562	9.10383	27.6755	41.4265	15.9613	14.8538	23.8989	10.8583	11.8144	10.0053	11.6518	15.6757	22.2462	13.9841	0.587299	0.28545
ENSRNOG00000018690	Rgs17	13.6423	1.51731	13.741	8.97837	4.68431	12.2086	2.80066	10.7135	7.40603	6.39228	2.82973	4.24166	9.12863	5.73065	0.587047	0.525414
ENSRNOG00000019219	Vamp1	3.32738	3.41394	3.8707	3.30782	0	4.67995	2.42724	1.15822	3.35035	1.94548	2.82973	0	3.09997	1.95183	0.587044	0.749774
ENSRNOG00000026186	Syde2	0	0	1.16121	2.0477	0	2.64519	0.373421	1.59255	0	0.833775	0.832272	0	0.975683	0.605337	0.586818	0.857791
ENSRNOG00000020700	Rnaseh2c	35.9357	14.4144	22.063	20.9495	9.36862	24.8241	9.14881	11.727	10.2274	14.4521	12.817	22.6837	21.2592	13.5093	0.58681	0.241598
ENSRNOG00000019987	Scand1	69.3759	49.3124	59.4153	78.2851	60.3755	61.4498	53.9593	38.2213	19.5731	40.4381	55.9287	31.7202	63.0357	39.9735	0.586794	0.0528571
ENSRNOG00000008711	Med24	13.4759	13.4661	3.48363	18.7443	14.2264	5.29038	7.46842	7.96277	7.58237	4.02991	14.1486	2.58188	11.4478	7.29566	0.586683	0.480691
ENSRNOG00000019154	Zmynd8	69.875	75.2963	90.9615	92.1464	46.1491	70.6063	35.8484	45.8945	40.5568	56.6967	51.7674	52.3753	74.1724	47.1898	0.586626	0.0139638
ENSRNOG00000031965	Impdh2	342.887	229.872	326.494	333.302	379.082	337.16	159.077	226.432	164.167	254.718	254.675	181.469	324.799	206.757	0.585696	0.00170184
ENSRNOG00000013265	Tgfbr2	16.9696	8.15552	13.5475	13.8613	29.4938	15.0572	8.02855	9.98966	8.64037	13.3404	15.9796	5.71702	16.1808	10.2826	0.585611	0.285376
ENSRNOG00000020247	Cnih2	0.998214	3.6036	2.12889	1.73267	3.12287	4.88343	4.85447	2.46122	0.705336	1.1117	0.166455	1.10652	2.74495	1.73428	0.585448	0.72342
ENSRNOG00000023226	S100a10	1301.01	902.418	1114.96	1145.77	1152.86	1096.13	782.69	735.905	583.137	768.741	770.851	625.368	1118.86	711.115	0.584912	0.000368059
ENSRNOG00000060580	Slc10a3	17.9678	25.7942	21.6759	28.0377	20.6457	14.4468	14.5634	11.8718	9.69837	13.8963	19.6416	12.3561	21.428	13.6713	0.584906	0.124224
ENSRNOG00000017462	Spata5	21.1289	20.4836	17.6117	17.3267	18.2168	17.499	9.52223	21.1375	9.87471	8.47672	12.817	9.58984	18.7111	11.903	0.584696	0.161719
ENSRNOG00000013956	Rnf38	0.665476	3.03461	1.35475	0	1.56144	1.01738	2.61395	0	0.88167	0	1.33164	0	1.27227	0.804542	0.584419	0.841538
ENSRNOG00000028161	Tepsin	9.48303	12.1385	6.38666	21.1071	13.8794	14.6503	10.2691	8.10755	8.11137	12.2287	4.16136	6.63912	12.9408	8.25286	0.584309	0.3261
ENSRNOG00000020391	Nip7	26.4527	25.7942	29.2238	16.0666	27.5854	35.2014	19.978	18.3868	10.58	20.0106	20.3074	12.725	26.7207	16.998	0.584042	0.109489
ENSRNOG00000015177	Sun2	7.15387	3.98293	0	3.1503	3.64335	3.25562	1.12026	4.48811	0.176334	3.19614	1.66454	2.95072	3.53101	2.26602	0.583875	0.735981
ENSRNOG00000056954	Inpp5k	17.9678	20.863	9.48322	13.5463	15.4409	14.8538	6.34815	8.3971	5.29002	13.2014	15.8132	10.1431	15.3592	9.8655	0.583522	0.263782
ENSRNOG00000052498	Grb14	67.5458	50.0711	80.3171	95.6118	103.055	99.2964	46.4909	67.4664	42.3202	72.8164	55.7623	30.7981	82.6495	52.609	0.583205	0.0498591
ENSRNOG00000004474	Klhdc2	22.6262	9.2935	16.644	26.1475	11.624	11.5982	8.40197	12.7404	6.70069	11.117	13.8157	9.40542	16.3222	10.3635	0.583011	0.245664
ENSRNOG00000032700	Zbtb34	8.31845	15.9317	8.32201	12.2862	4.33732	9.15643	2.24052	6.08066	8.64037	7.22605	8.98854	4.24166	9.72535	6.2363	0.582813	0.426515
NA	gene_source ensembl	3.16101	3.22427	2.32242	13.2313	5.55177	7.93557	1.12026	4.19855	3.35035	5.97539	4.66073	3.31956	5.90439	3.77081	0.582481	0.57675
ENSRNOG00000006740	Gatsl3	19.9643	30.5358	38.5135	63.4787	32.6167	32.1492	18.2976	24.9018	20.1021	25.986	29.4625	19.7329	36.2097	23.0805	0.582062	0.104671
ENSRNOG00000007436	LOC100158225	2.82827	0.189663	5.99959	8.03328	9.8891	1.62781	2.42724	4.34333	2.82134	4.30784	2.66327	1.47536	4.76129	3.0064	0.581875	0.668314
ENSRNOG00000011849	Ndufs1	16.6369	20.1043	8.70908	8.82085	15.4409	15.8712	6.72157	6.22544	11.9907	6.80917	11.4854	11.8029	14.2639	9.17252	0.581377	0.280307
ENSRNOG00000016873	Msrb2	3.66012	8.15552	17.0311	22.9972	11.4505	6.10429	9.33552	3.47466	10.9327	6.25331	9.32145	4.6105	11.5665	7.32136	0.581265	0.466928
ENSRNOG00000003203	Hexim1	308.115	239.924	318.365	280.377	248.962	217.516	159.637	170.258	193.086	172.036	176.608	155.835	268.877	171.243	0.581121	0.000144281
NA	Klhdc8b	2.1628	3.41394	0.967676	12.2862	3.99034	2.23824	2.24052	2.17166	3.35035	3.89095	2.16391	2.21304	4.17653	2.67174	0.580422	0.644501
ENSRNOG00000018320	Rps15a	11.1467	15.7421	9.67676	15.7515	15.6144	8.34253	6.16144	5.50155	6.87703	8.47672	17.3113	4.6105	12.7123	8.15642	0.580307	0.349577
ENSRNOG00000017832	Snx2	121.449	72.4513	172.827	120.972	134.977	69.5889	62.548	78.3247	72.1206	80.4593	78.0672	68.4198	115.378	73.3233	0.580045	0.0213697
ENSRNOG00000023274	Lrrc28	12.3113	13.0868	7.93494	6.14309	20.8192	9.97034	5.97473	8.3971	7.93503	8.33775	1.99745	12.5406	11.7109	7.53044	0.579712	0.42496
ENSRNOG00000053510	Hcfc2	8.31845	8.53484	9.87029	13.0738	7.11321	7.12167	6.53486	3.04033	5.46636	5.28058	6.49172	7.74564	9.00537	5.75992	0.579638	0.344718
ENSRNOG00000009205	Lmo4	87.5101	54.8127	108.186	100.967	57.9466	45.5787	36.2218	57.1872	77.2343	38.2147	45.2756	34.4865	75.8336	48.1034	0.579339	0.0925501
ENSRNOG00000000968	Rnf6	0	2.46562	2.90303	0.787576	0.693972	3.86605	0.746842	1.15822	2.99768	0.277925	0.499364	1.10652	1.78604	1.13109	0.579267	0.782679
ENSRNOG00000007947	Fam13a	5.82291	2.84495	1.74182	2.99279	3.99034	4.88343	0.746842	0.868666	7.93503	1.1117	3.32909	0.18442	3.71271	2.36263	0.578648	0.717951
ENSRNOG00000019976	Spata24	2.1628	0	2.90303	2.67776	0.867465	0	1.49368	1.303	0.529002	1.52859	0.499364	0	1.43517	0.892273	0.578566	0.815588
ENSRNOG00000004421	Tmem5	22.6262	38.881	31.5462	27.7227	28.4528	29.7075	21.8451	15.0569	18.3387	22.0951	19.6416	17.7043	29.8227	19.1136	0.578504	0.0509806
ENSRNOG00000034237	LOC103693375	17.3024	10.2418	14.1281	16.6966	15.7879	12.2086	8.02855	9.26577	5.81902	14.3131	5.99236	11.8029	14.3942	9.20362	0.578212	0.23242
ENSRNOG00000021158	Nudt22	10.1485	5.50023	12.5798	2.20521	9.7156	8.74948	5.4146	2.31644	4.40835	6.94813	6.15882	5.90144	8.1498	5.1913	0.577857	0.474808
ENSRNOG00000016371	Slc18b1	16.4705	22.5699	23.2242	23.7848	5.20479	14.0399	8.77539	17.9524	11.4617	10.7001	13.1499	5.16376	17.549	11.2006	0.57768	0.338912
ENSRNOG00000003078	Dcaf6	35.603	20.6733	29.8044	34.8109	40.7708	29.7075	25.9527	17.6629	23.9814	22.373	19.6416	12.3561	31.895	20.328	0.577539	0.0786407
ENSRNOG00000038877	Btn2a2	5.15744	6.06922	1.74182	4.72546	1.90842	1.62781	2.05381	3.18511	3.87935	3.05718	0.332909	1.10652	3.53836	2.26915	0.577359	0.67577
NA	LOC100911485	2.1628	0.758653	0.774141	0.472546	3.12287	1.62781	2.98737	0.868666	0.352668	0.694813	0	0.73768	1.48647	0.940199	0.57688	0.782679
ENSRNOG00000009894	Vps50	3.16101	4.93124	0.193535	3.1503	0.867465	6.30776	0.746842	2.46122	1.23434	4.86369	2.16391	0.55326	3.10189	2.00388	0.576714	0.73593
ENSRNOG00000019620	Pmf1	8.98392	3.22427	8.51554	13.0738	6.59273	9.76686	4.48105	6.94933	3.17401	7.08709	7.82336	2.39746	8.35952	5.31872	0.575221	0.455943
ENSRNOG00000013148	Rad54l	8.65119	1.51731	7.93494	2.99279	5.0313	3.4591	3.5475	3.47466	2.29234	3.89095	5.493	0	4.9311	3.11641	0.5751	0.67047
ENSRNOG00000059538	Clec2g	15.1396	15.5524	9.67676	10.5535	8.84814	7.32514	6.53486	9.26577	3.17401	8.8936	8.82209	6.4547	11.1826	7.19084	0.575062	0.334128
ENSRNOG00000034180	Rpl37	45.7515	35.8464	51.2868	41.4265	30.3613	36.0153	23.5255	24.4674	25.9211	25.5691	24.1359	30.4293	40.1146	25.6747	0.57471	0.0204133
ENSRNOG00000048025	Cstf2	64.3848	44.5709	34.6428	60.6434	61.59	59.6185	29.6869	44.8811	19.9258	47.8031	39.6162	27.2942	54.2417	34.8679	0.574471	0.0666794
ENSRNOG00000028749	Atxn7l2	2.6619	3.03461	3.09656	0	2.77589	0.406952	2.05381	1.303	0	1.1117	1.16518	2.02862	1.99599	1.27705	0.57445	0.78634
ENSRNOG00000054479	Zw10	14.1414	14.0351	23.0307	33.0782	14.5734	24.0102	7.46842	9.7001	19.0441	18.8989	14.8145	8.66774	20.4782	13.0989	0.574291	0.251123
ENSRNOG00000000441	Gpsm3	7.81934	12.7074	11.225	8.82085	16.1348	9.97034	11.9495	8.25233	6.52436	6.53124	0.998727	8.48332	11.113	7.12324	0.57361	0.453301
ENSRNOG00000015213	Fxn	60.3919	35.8464	60.5765	56.7055	75.6429	65.1124	46.3042	29.1003	34.0325	39.4654	35.7877	42.0478	59.0459	37.7896	0.573464	0.0220859
ENSRNOG00000054049	Prelid2	24.6226	15.7421	24.7725	22.8397	12.665	15.0572	16.9906	11.0031	13.5777	15.9807	8.48918	7.74564	19.2832	12.2978	0.573311	0.195344
NA	Prdx6	5.15744	1.89663	2.70949	7.08819	3.81684	7.32514	0.373421	7.0941	2.64501	4.30784	2.16391	1.29094	4.66562	2.9792	0.573101	0.651667
ENSRNOG00000018042	Mrpl48	73.2023	55.0023	87.6714	86.4759	69.5707	60.8394	52.0922	47.0527	45.1415	51.972	42.6123	37.8061	72.127	46.1128	0.573099	0.00638689
ENSRNOG00000009224	E4f1	10.9803	8.72451	9.48322	1.26012	10.2361	6.71472	2.42724	3.32989	4.05568	7.50398	3.32909	9.95868	7.89983	5.10076	0.573041	0.546237
ENSRNOG00000002556	Tsr2	8.31845	4.36225	6.19312	3.78037	5.37828	5.69733	8.77539	2.606	0.176334	2.2234	1.99745	5.71702	5.62163	3.5826	0.572918	0.637413
ENSRNOG00000003699	Endov	2.49553	1.32764	0	1.57515	1.56144	1.22086	0	2.89555	0	1.25066	0	1.10652	1.36344	0.875456	0.572879	0.834862
ENSRNOG00000020782	Pspc1	42.4241	14.4144	49.7385	54.6578	34.5251	38.864	22.0318	30.5481	30.5058	30.1549	18.1435	18.0732	39.104	24.9095	0.572433	0.145276
ENSRNOG00000013317	RGD1565222	5.65655	9.10383	20.1276	13.5463	8.32766	8.34253	2.24052	5.93588	9.16937	9.72738	2.66327	11.9873	10.8508	6.95395	0.572345	0.475864
ENSRNOG00000018910	Abhd11	17.3024	3.6036	5.99959	2.67776	7.2867	13.6329	2.61395	5.35677	3.17401	6.94813	7.324	7.00796	8.41716	5.40414	0.572211	0.526698
ENSRNOG00000030107	LOC100362298	14.8068	15.7421	10.6444	14.1764	12.4915	10.3773	12.883	8.25233	7.05336	5.69747	6.15882	10.3275	13.0397	8.39542	0.571467	0.260032
ENSRNOG00000000412	Slc35f1	6.9875	15.1731	7.74141	4.88297	3.12287	0.610429	3.36079	3.04033	1.058	5.00265	6.15882	6.4547	6.41971	4.17921	0.57143	0.636395
NA	AABR07065113.1	10.1485	15.3627	3.48363	8.50582	3.99034	5.49386	3.73421	7.0941	2.29234	7.08709	3.16263	7.19238	7.83081	5.09379	0.57119	0.517042
ENSRNOG00000015886	Cnnm4	6.82113	8.34518	13.1604	11.0261	9.7156	11.5982	0.746842	7.52844	13.0487	8.19879	3.49554	5.90144	10.1111	6.48663	0.571186	0.496339
ENSRNOG00000012292	Alg8	14.6405	9.48316	23.9983	28.5103	11.4505	16.0746	8.40197	21.1375	11.2854	11.5339	10.6531	3.31956	17.3596	11.0552	0.571086	0.368737
ENSRNOG00000060229	Arf1	20.7961	25.2252	17.4182	34.8109	21.8601	13.4294	15.497	15.7808	15.8701	13.2014	15.9796	9.58984	22.2566	14.3198	0.570792	0.157391
ENSRNOG00000004941	Gpn1	36.6012	32.0531	18.7729	37.1736	33.8311	43.3404	22.592	26.9286	14.9884	29.599	23.1372	12.725	33.6287	21.6617	0.570718	0.121056
ENSRNOG00000018524	Ezr	18.7997	36.7947	9.28969	19.0593	30.0143	22.9928	9.70894	12.7404	28.7425	11.256	11.4854	14.938	22.8251	14.8119	0.570411	0.310589
ENSRNOG00000009248	Pnrc2	93.4994	78.8999	128.507	81.7504	87.7874	67.3506	50.0384	62.3992	57.3086	58.5032	53.2654	63.4405	89.6325	57.4925	0.570379	0.00605872
ENSRNOG00000015456	Zfp787	5.15744	15.7421	5.99959	8.50582	8.15417	10.3773	4.48105	5.64633	5.81902	4.58576	11.8183	2.58188	8.98939	5.82205	0.570281	0.464536
ENSRNOG00000019542	LOC100910979	35.1039	28.8288	63.286	34.0233	29.8408	27.6728	22.2185	20.9928	29.0951	25.986	18.1435	23.4213	36.4592	23.3095	0.569913	0.0769671
ENSRNOG00000014252	Irf2bp1	62.8875	55.9507	86.3167	63.0061	61.937	58.8046	26.8863	41.1169	44.6125	45.0239	45.775	46.6583	64.8171	41.6788	0.569093	0.00989308
ENSRNOG00000028366	Gphn	5.49018	4.17259	29.8044	9.76595	15.0939	10.9877	3.73421	8.97621	11.109	5.14161	12.817	6.08586	12.5525	7.97732	0.568882	0.485474
ENSRNOG00000038068	Pcdh9	1.99643	0.948316	7.54787	0	1.21445	2.03476	2.42724	0.579111	0	1.80651	1.99745	1.8442	2.2903	1.44242	0.568715	0.793946
ENSRNOG00000033024	LOC100910017	18.1342	33.5704	44.9001	33.0782	37.301	14.2433	19.0445	21.8614	8.99304	26.8198	19.9745	20.1018	30.2045	19.4658	0.568289	0.211865
ENSRNOG00000006469	Cdk2	23.2917	17.8283	22.4501	22.2096	23.0746	15.6677	11.3893	15.4912	7.58237	16.1197	12.3176	17.3355	20.7537	13.3726	0.568036	0.128522
ENSRNOG00000030345	LOC100359951	154.723	294.547	219.469	161.926	185.464	283.849	128.643	177.932	159.053	107.001	141.986	125.959	216.663	140.096	0.567894	0.0224164
ENSRNOG00000018125	Sephs1	21.628	20.6733	30.9656	22.8397	15.7879	25.4345	14.9368	11.1479	21.6891	22.234	10.3202	7.74564	22.8882	14.6789	0.567786	0.20258
ENSRNOG00000016475	Nt5c3b	13.1432	7.58653	13.5475	5.67055	15.4409	9.56338	3.17408	6.94933	5.11369	9.17153	9.48791	7.93006	10.8253	6.9711	0.56742	0.371772
ENSRNOG00000005767	Tulp3	36.6012	22.3803	36.7717	32.4481	40.7708	23.6032	19.2312	14.333	22.3944	13.4794	24.6353	29.876	32.0959	20.6582	0.567288	0.109077
ENSRNOG00000003592	Med28	81.8535	46.0882	60.383	65.2113	50.6599	40.4918	38.0889	33.4436	40.3805	31.6835	24.6353	53.4818	57.4479	36.9523	0.566987	0.0513255
ENSRNOG00000005193	LOC100912917	53.2381	29.2081	40.0618	28.9828	43.1997	41.5091	30.4338	21.2823	18.1624	31.1276	20.3074	30.7981	39.3666	25.352	0.566635	0.064282
ENSRNOG00000017181	Malt1	11.8122	11.1901	23.8048	17.9567	16.8288	10.3773	12.1362	7.81799	6.70069	14.5911	7.98982	9.77426	15.3283	9.835	0.56662	0.253477
ENSRNOG00000003234	Mgrn1	0	1.32764	6.96726	5.82806	6.24575	3.05214	4.48105	3.47466	0.705336	4.02991	0	2.21304	3.90348	2.484	0.56649	0.773367
ENSRNOG00000002644	Utp18	20.1306	7.58653	7.54787	23.6273	28.6263	15.0572	14.9368	8.25233	4.23202	6.25331	15.8132	16.5978	17.096	11.0142	0.566453	0.420603
ENSRNOG00000001242	Gstt3	3.16101	0.758653	10.4509	17.3267	3.64335	7.12167	5.04118	3.61944	1.76334	4.4468	4.49427	7.74564	7.07704	4.51845	0.566223	0.623397
NA	Dpysl4	3.82649	3.79326	2.51596	6.14309	3.64335	4.06952	1.68039	3.909	3.52668	4.86369	0	1.47536	3.99861	2.57585	0.565806	0.684424
ENSRNOG00000004189	Helb	10.814	8.91417	12.5798	6.93067	4.33732	5.49386	7.65512	2.89555	4.76102	8.05983	5.16009	2.95072	8.1783	5.24706	0.56558	0.460106
ENSRNOG00000013343	Myg1	21.2952	7.77619	12.7733	10.8686	10.5831	12.6155	5.60131	10.1344	2.64501	8.19879	17.6442	4.6105	12.652	8.13904	0.565429	0.436925
ENSRNOG00000018207	Dynlt1	38.5976	42.2949	30.9656	59.3833	58.8141	55.7525	35.6617	33.2989	25.7448	36.4082	30.4612	23.0525	47.6347	30.7712	0.565364	0.050302
NA	Usp4	3.66012	3.22427	1.74182	4.88297	4.8578	4.88343	2.98737	1.44778	4.23202	3.61303	2.49682	0.18442	3.87507	2.49357	0.565127	0.657607
ENSRNOG00000012679	Oard1	14.8068	21.6216	18.7729	21.4221	7.80718	17.499	12.6963	5.50155	12.167	16.9534	9.32145	9.221	16.9883	10.9768	0.56494	0.28118
NA	Eif3a	0.332738	2.08629	1.54828	0.787576	6.76622	1.01738	3.92092	2.17166	0.176334	0.694813	0.332909	0.73768	2.08975	1.33905	0.564805	0.784191
ENSRNOG00000016580	Rps23	80.3562	73.0203	128.314	109.631	100.105	68.775	63.6682	57.0424	66.3016	53.2227	63.7521	56.0637	93.3669	60.0084	0.564631	0.00973095
ENSRNOG00000047992	AABR07013410.1	1.33095	0.56899	2.70949	3.78037	2.4289	0.406952	0.373421	1.01344	0.352668	0.416888	0.665818	4.42608	1.87094	1.20805	0.564366	0.775386
ENSRNOG00000054294	Rprd2	5.32381	0.758653	3.09656	1.73267	0	3.05214	0.18671	3.32989	0.176334	1.38963	0	3.87282	2.32731	1.49256	0.564033	0.815158
ENSRNOG00000008752	Nrf1	45.086	29.9668	29.0303	16.2241	24.4625	26.045	15.3102	16.2151	21.6891	18.3431	21.3062	17.5199	28.4691	18.3973	0.563992	0.114438
ENSRNOG00000009139	Fubp3	18.3006	19.9146	4.06424	16.0666	15.9613	20.1441	6.53486	9.41055	8.11137	14.3131	15.6467	7.56122	15.7419	10.263	0.563126	0.361166
ENSRNOG00000004903	Ebp	27.1181	39.0706	40.4488	40.4814	24.8095	39.8813	22.592	19.6898	22.2181	16.3976	16.9784	39.2815	35.3016	22.8595	0.56275	0.112167
ENSRNOG00000012820	Add3	27.6172	27.5012	53.0286	22.9972	22.9011	16.0746	9.70894	13.3195	20.8074	20.2885	19.4752	26.1876	28.3533	18.2979	0.562462	0.211886
ENSRNOG00000027032	Rhbdd3	8.65119	0.948316	10.6444	16.2241	14.0529	9.15643	8.77539	8.68666	5.11369	10.5611	2.82973	2.21304	9.94623	6.36328	0.562138	0.569103
ENSRNOG00000037221	Tipinl1	1.66369	1.89663	5.03191	3.78037	4.8578	0	4.10763	0	1.23434	2.64029	2.99618	0	2.87173	1.82974	0.562015	0.807818
ENSRNOG00000028557	Hibch	32.7747	9.2935	19.16	24.5724	22.5541	13.6329	13.6299	9.41055	16.2227	11.9508	14.9809	12.3561	20.3313	13.0918	0.561879	0.223277
ENSRNOG00000019936	Anapc15	4.8247	0	1.16121	0.945092	6.41924	1.42433	2.61395	1.44778	0.352668	1.1117	2.66327	1.29094	2.46243	1.58005	0.56163	0.771181
ENSRNOG00000039815	Zfp512	38.764	28.2598	54.3834	37.1736	33.3106	26.045	27.8198	23.454	14.4594	27.2367	21.972	25.45	36.3227	23.3986	0.561428	0.0734531
ENSRNOG00000007663	Rps6	11.6458	12.8971	14.5151	19.5319	11.4505	4.47648	9.52223	2.31644	6.52436	11.8118	14.3151	3.6884	12.4195	8.02972	0.560859	0.475027
ENSRNOG00000006236	Dsn1	2.49553	0	2.51596	2.67776	1.73493	0	1.12026	0.723888	0	1.52859	1.16518	1.47536	1.5707	1.00221	0.560774	0.813679
ENSRNOG00000012739	Brf2	11.1467	7.01754	17.4182	12.9162	4.51082	6.91819	7.65512	4.34333	13.7541	2.91821	6.65818	2.95072	9.98795	6.37994	0.560714	0.500704
ENSRNOG00000028505	Rps18	959.117	320.531	609.636	442.618	792.863	516.016	492.915	352.244	298.357	335.595	392	472.853	606.797	390.661	0.560439	0.0575232
ENSRNOG00000018494	Ppp1r3c	61.5565	83.2622	77.027	29.1403	46.8431	50.4621	42.57	42.2751	35.4432	41.5498	34.1232	29.876	58.0485	37.6395	0.56038	0.0811891
ENSRNOG00000006987	Tmem263	57.73	27.1218	31.9333	50.5624	64.1924	36.4222	35.8484	28.5212	22.7471	37.7978	17.8106	30.6137	44.6604	28.8898	0.560029	0.114438
ENSRNOG00000060729	Qtrt2	2.99464	1.32764	6.96726	2.67776	7.63369	3.4591	1.30697	6.65977	2.99768	4.58576	0.499364	0	4.17668	2.67493	0.559716	0.739215
ENSRNOG00000003956	Arhgap6	4.32559	2.27596	2.12889	3.46534	4.51082	0.610429	1.12026	1.88211	2.64501	5.5585	0	0	2.88617	1.86765	0.559357	0.782679
ENSRNOG00000038001	Slc25a1	210.623	172.973	170.698	195.792	170.37	182.925	89.8077	119.731	149.002	137.712	123.01	96.8205	183.897	119.347	0.558253	0.00174315
ENSRNOG00000002618	Ivns1abp	122.614	59.3646	89.8003	113.411	109.127	119.644	62.7347	73.9814	75.2947	79.7645	45.4421	59.9365	102.327	66.1923	0.557979	0.0230011
ENSRNOG00000016063	LOC361635	105.312	101.091	95.9934	124.91	89.8693	68.775	59.1872	66.1634	54.8399	74.206	64.7508	61.4119	97.6582	63.4265	0.557644	0.0054797
ENSRNOG00000015598	Zfp772	1.49732	0.56899	2.12889	0	1.21445	0	1.68039	1.15822	0	0.55585	0	0	0.901608	0.565744	0.557616	0.864482
ENSRNOG00000004829	Immp1l	36.7675	40.2086	40.0618	28.1952	22.5541	22.5859	14.9368	16.939	16.7517	20.7054	25.3011	29.3228	31.7288	20.6595	0.557252	0.110289
ENSRNOG00000001161	Gatc	59.2274	27.3115	46.0614	44.5768	36.954	45.5787	28.38	31.1272	23.0998	31.5445	20.141	33.7489	43.285	28.0069	0.557114	0.0509598
ENSRNOG00000029423	AABR07052519.1	1.66369	2.46562	2.12889	1.41764	1.38794	1.62781	0.933552	3.18511	1.23434	0.416888	0	1.10652	1.78193	1.14607	0.556658	0.759981
ENSRNOG00000024450	Poc1b	29.1146	28.6391	46.4484	24.7299	32.2697	29.3006	24.0856	18.8211	18.8677	16.1197	21.972	23.4213	31.7504	20.5479	0.55664	0.0640235
ENSRNOG00000007817	Kctd6	6.32202	0.948316	6.58019	14.0189	4.16383	0.406952	2.61395	2.75078	6.17169	2.50133	3.99491	2.7663	5.4067	3.46649	0.556465	0.680998
ENSRNOG00000030447	LOC100364191	3.32738	1.89663	1.74182	3.93788	2.60239	1.62781	2.05381	3.18511	1.23434	0.972738	0.665818	1.65978	2.52232	1.6286	0.556099	0.679735
ENSRNOG00000006444	Fkbp4	65.2166	39.0706	53.6092	66.1564	45.8021	45.7822	28.9401	26.7839	33.3271	39.8822	38.1181	37.8061	52.6062	34.1429	0.556035	0.0224682
NA	Zbtb7c	36.7675	30.7254	45.6743	55.2879	32.2697	27.6728	13.2564	21.1375	24.3341	25.0133	29.4625	35.2242	38.0663	24.738	0.555809	0.105952
ENSRNOG00000028941	Zbed3	14.3077	17.2594	27.8691	4.72546	9.02163	6.30776	9.89565	12.5957	7.40603	10.0053	3.32909	8.11448	13.2485	8.5577	0.555665	0.470353
ENSRNOG00000052391	Sh3bp5	42.9232	59.5543	84.1878	57.3356	47.8841	47.003	21.6584	41.696	7.93503	54.3344	57.0939	38.3594	56.4813	36.8462	0.555612	0.280248
ENSRNOG00000011636	Dennd6a	67.5458	32.0531	44.3195	62.6911	36.4335	56.5664	24.0856	32.7197	32.4455	30.1549	32.1257	42.9699	49.9349	32.4169	0.555084	0.0567281
ENSRNOG00000014089	Map3k2	2.1628	7.96586	2.70949	2.99279	9.8891	7.32514	1.49368	2.46122	4.05568	4.16888	3.662	5.90144	5.50753	3.62382	0.5547	0.596076
ENSRNOG00000016867	Zfp346	7.81934	13.6557	13.9345	9.45092	9.19513	10.3773	4.48105	5.79111	10.58	5.14161	7.65691	8.2989	10.7388	6.9916	0.554481	0.337019
ENSRNOG00000024135	Zmat1	5.32381	11.3798	11.6121	10.396	12.8385	5.49386	2.80066	4.19855	1.58701	5.69747	9.65436	13.4627	9.50734	6.23345	0.554322	0.526822
ENSRNOG00000007315	Thoc2	179.845	146.23	232.242	174.527	138.1	149.962	91.4881	112.058	112.677	114.227	114.021	118.029	170.151	110.417	0.553898	0.00135857
ENSRNOG00000004863	Mpped2	51.9071	16.311	48.1902	37.4886	31.7492	15.2607	21.285	16.6494	22.2181	26.8198	20.141	22.6837	33.4845	21.6328	0.553647	0.197545
ENSRNOG00000015145	Ppp6c	30.4455	16.1214	30.5785	39.2213	52.3949	27.8762	23.5255	23.8883	23.6288	20.9834	20.9733	14.3848	32.773	21.2307	0.553316	0.139635
ENSRNOG00000027724	Plekhf1	27.1181	18.9663	20.1276	30.4004	26.8914	17.499	12.6963	17.9524	7.2297	21.2613	20.141	12.5406	23.5005	15.3035	0.553241	0.187551
ENSRNOG00000024563	Ganc	5.82291	9.67282	1.16121	1.57515	10.5831	5.08691	0	1.88211	3.17401	5.14161	3.49554	8.85216	5.65035	3.75757	0.553181	0.718284
NA	Stk25	4.32559	2.46562	5.22545	8.66334	6.76622	3.25562	2.42724	5.50155	2.46868	2.91821	4.32782	2.21304	5.11697	3.30942	0.55305	0.563265
ENSRNOG00000050321	Zzz3	43.2559	26.7425	53.9963	47.0971	24.4625	25.231	12.5096	23.5988	26.9791	36.6861	20.8068	22.6837	36.7976	23.8773	0.552985	0.157238
ENSRNOG00000001627	Abi3bp	233.582	127.264	200.696	167.439	167.247	177.838	51.5321	148.252	73.1786	155.638	143.65	128.541	179.011	116.799	0.552836	0.0728697
ENSRNOG00000022273	Rfk	17.4687	19.156	21.4824	19.6894	20.8192	9.15643	15.1235	11.4374	9.52204	12.5066	10.986	10.5119	17.962	11.6813	0.552775	0.182443
ENSRNOG00000002338	Dgke	4.65833	5.50023	7.35433	3.93788	3.46986	7.32514	1.12026	7.96277	4.05568	4.02991	3.32909	0.36884	5.3743	3.47776	0.552061	0.637413
ENSRNOG00000011740	Kdelc1	9.81577	6.25889	23.4178	14.1764	6.76622	4.67995	1.30697	11.0031	6.87703	4.4468	12.6505	5.71702	10.8525	7.00024	0.551676	0.546237
ENSRNOG00000015523	RGD1308147	9.81577	9.10383	15.8699	7.08819	12.1445	10.5808	5.04118	5.35677	5.11369	9.03257	14.4815	2.95072	10.7672	6.99608	0.550729	0.429934
ENSRNOG00000022657	Tmem97	97.4922	96.5386	101.799	113.569	108.78	116.592	80.8456	67.7559	72.1206	69.8982	52.2667	70.6329	105.795	68.92	0.550543	0.00250196
ENSRNOG00000003191	Bhlhb9	31.6101	43.6225	41.9971	21.4221	19.0842	37.8466	20.9116	30.2585	22.2181	20.7054	8.98854	24.5279	32.5971	21.2683	0.550421	0.208538
ENSRNOG00000016551	Bcl2l11	14.6405	9.48316	46.642	17.7992	12.318	14.2433	11.3893	17.6629	11.8144	13.4794	6.99109	12.725	19.1877	12.3437	0.550407	0.362403
ENSRNOG00000004214	Rpl26	14.1414	6.06922	17.2246	7.40322	9.36862	8.95295	5.22789	6.94933	11.8144	7.7819	3.32909	5.71702	10.5267	6.80327	0.550249	0.414524
ENSRNOG00000014061	Dusp5	0.499107	0	3.2901	0	0.346986	0	0	0.434333	0.529002	1.1117	0.499364	0	0.689365	0.429066	0.549875	0.873653
ENSRNOG00000015191	Phc1	38.0985	29.9668	41.9971	37.4886	29.4938	54.7351	30.8072	28.9555	14.4594	31.4055	28.4637	16.5978	38.63	25.1149	0.549831	0.110159
ENSRNOG00000010921	Taf1d	32.7747	21.8113	16.2569	27.0926	22.5541	27.8762	17.9242	12.5957	11.9907	20.1496	10.986	23.4213	24.7276	16.1779	0.549581	0.163226
ENSRNOG00000055300	Ncapd2	7.98571	1.13798	10.0638	4.25291	5.89876	3.25562	0.373421	4.63288	0.705336	2.08444	6.32527	7.00796	5.43247	3.52155	0.549547	0.693439
ENSRNOG00000004640	Mtfp1	0.499107	4.93124	4.64484	2.0477	3.64335	2.84867	3.17408	2.89555	0.88167	0.972738	4.16136	0	3.10248	2.01423	0.549385	0.753369
ENSRNOG00000047089	Alkbh7	44.2542	32.2427	45.6743	43.6317	37.1275	34.3875	16.2438	24.1779	33.6798	30.1549	28.9631	21.3927	39.553	25.7687	0.549292	0.0515309
ENSRNOG00000005659	Aurkb	23.6244	6.44855	3.2901	21.7371	20.1252	7.52862	3.73421	7.38366	8.99304	8.8936	12.817	12.3561	13.7923	9.02961	0.548848	0.497791
ENSRNOG00000042729	Efhc1	2.99464	4.17259	1.54828	3.30782	0	1.62781	0	2.75078	0.352668	2.08444	2.49682	1.29094	2.27519	1.49594	0.548462	0.791816
ENSRNOG00000011338	Cecr5	42.2577	36.036	37.1587	44.8918	29.6673	36.4222	22.592	36.0496	21.5128	30.8497	17.6442	18.9953	37.739	24.6072	0.548326	0.0700446
ENSRNOG00000021209	Polr3gl	15.3059	12.3281	29.8044	16.3816	12.1445	5.49386	9.89565	9.55533	14.1067	12.3677	7.15754	6.08586	15.2431	9.86146	0.54809	0.371415
ENSRNOG00000004676	Pak3	8.31845	0	5.22545	3.1503	3.81684	4.88343	3.73421	1.15822	7.7587	1.25066	2.33036	0	4.23241	2.70536	0.547233	0.77658
ENSRNOG00000010658	LOC103691744	28.2827	17.6387	29.2238	16.5391	27.5854	26.8589	8.77539	15.0569	14.8121	24.8743	12.9834	18.9953	24.3548	15.9162	0.547058	0.175907
ENSRNOG00000006248	Trim37	31.2774	29.2081	17.8052	26.1475	19.6047	29.3006	12.883	21.1375	10.051	18.482	11.6518	26.5565	25.5573	16.7937	0.547045	0.191134
ENSRNOG00000007605	RGD1560831	19.6315	28.4495	35.4169	29.4553	41.1178	28.0797	23.5255	23.7435	22.0418	14.5911	22.6378	12.1717	30.3585	19.7852	0.546602	0.129931
ENSRNOG00000038960	RGD1309362	2.49553	3.41394	4.45131	1.10261	0.693972	1.22086	0	0.144778	0	0.277925	8.32273	0	2.2297	1.45757	0.546118	0.850417
ENSRNOG00000031244	LOC108349606	9.81577	13.4661	18.7729	7.2457	7.4602	11.1912	7.2817	10.424	6.17169	6.53124	12.3176	1.47536	11.3253	7.36694	0.545789	0.474466
ENSRNOG00000017552	Mrpl34	46.0842	38.881	35.2234	65.8414	53.2623	43.137	27.073	31.1272	32.2691	30.5718	35.4548	28.4007	47.0715	30.8161	0.545772	0.032937
ENSRNOG00000017780	Akr7a2	46.4169	54.054	70.0597	28.1952	60.0286	40.2883	38.4623	33.5884	29.0951	28.9042	24.9682	40.388	49.8405	32.5677	0.545767	0.0799884
ENSRNOG00000015063	Dhodh	10.4812	9.10383	8.90262	14.964	8.50115	9.56338	7.84183	4.05377	5.29002	6.11435	14.648	2.21304	10.2527	6.6935	0.545505	0.463298
ENSRNOG00000014003	Fbxo16	2.32917	0	3.67717	2.67776	3.81684	2.23824	1.68039	0.868666	1.58701	1.52859	3.82845	0	2.45653	1.58218	0.545448	0.78184
ENSRNOG00000029912	Gp1bb	38.764	22.0009	38.3199	40.0089	32.2697	25.8415	30.2471	23.7435	22.5708	29.599	13.3164	8.66774	32.8675	21.3574	0.545028	0.207857
ENSRNOG00000027376	Il17rc	25.6208	26.9322	21.0953	24.8874	17.1758	19.7372	16.4305	17.9524	5.64269	13.6183	17.1448	18.0732	22.5748	14.8103	0.544843	0.203378
ENSRNOG00000029893	Rwdd3	5.98928	5.6899	16.2569	9.76595	9.02163	3.05214	4.85447	8.83144	4.05568	6.11435	6.15882	2.21304	8.29598	5.3713	0.544828	0.514578
ENSRNOG00000001035	Gtf2h3	31.9428	32.2427	36.5781	32.9207	39.2094	21.365	16.6172	14.0434	22.0418	25.1522	32.1257	17.3355	32.3765	21.2193	0.54473	0.110867
ENSRNOG00000000938	Ran	1589.49	980.369	1087.09	1220.11	1193.46	1246.09	769.994	774.705	800.028	935.774	812.298	697.661	1219.43	798.41	0.543594	0.00196126
ENSRNOG00000037815	Acad10	3.66012	3.79326	4.45131	7.56073	2.25541	5.90081	1.49368	3.32989	0.88167	2.2234	6.65818	3.50398	4.60361	3.01513	0.543195	0.630311
ENSRNOG00000005736	Eif1ax	359.024	238.786	313.914	339.288	318.012	286.495	196.793	207.032	209.132	235.125	202.242	163.581	309.253	202.317	0.542851	0.000580813
ENSRNOG00000013874	Rplp1	24.9553	11.9488	16.2569	21.5796	26.8914	24.8241	13.4431	18.0972	17.8097	10.4222	12.4841	10.3275	21.076	13.764	0.542698	0.196095
ENSRNOG00000004437	Map2k6	0.665476	2.46562	0.967676	3.78037	2.25541	1.22086	1.8671	0.579111	0.176334	0.55585	0.832272	3.50398	1.89257	1.25244	0.542243	0.768719
ENSRNOG00000021669	Mybl1	5.15744	2.65529	11.0315	0	0.520479	3.86605	3.73421	1.88211	5.99536	1.80651	0.166455	1.29094	3.87179	2.47926	0.541728	0.787572
ENSRNOG00000029885	Stag2	101.152	95.7799	151.925	88.9961	74.255	73.6584	59.5606	61.0962	71.4153	65.3124	61.0888	64.547	97.6278	63.8367	0.541533	0.0170957
ENSRNOG00000021264	Pcna	92.8339	69.0374	107.219	90.5713	80.1537	59.2116	43.5035	61.8201	46.5522	50.9993	55.2629	68.7887	83.1711	54.4878	0.541299	0.0162017
ENSRNOG00000001478	Gtf2ird1	11.4795	14.0351	8.70908	19.2169	13.5325	19.3302	7.2817	13.4643	7.2297	9.44945	10.8195	8.48332	14.3839	9.45467	0.541014	0.275682
ENSRNOG00000042977	Mtx1	53.7372	28.2598	53.9963	33.8658	83.4501	64.7054	29.5002	39.8139	37.9118	30.4328	24.9682	45.7362	53.0024	34.7272	0.540839	0.128726
ENSRNOG00000002449	Maged2	156.886	103.177	156.763	143.811	145.387	139.178	91.3014	88.0248	110.385	114.644	75.5703	73.2147	140.867	92.1901	0.540826	0.00538389
NA	Capn10	4.49196	1.13798	2.32242	3.1503	2.08191	1.42433	0	1.73733	2.99768	2.77925	1.99745	0	2.43482	1.58529	0.540512	0.779916
ENSRNOG00000027156	Morn4	5.98928	10.8108	0.580605	12.6012	8.15417	11.8016	6.90828	6.51499	3.17401	6.39228	9.98727	0	8.32295	5.49614	0.5401	0.698537
ENSRNOG00000027503	Rps25	45.9178	47.2261	59.8023	57.3356	83.9706	38.457	39.0225	29.6794	32.4455	52.111	32.2922	33.0112	55.4516	36.4269	0.540069	0.0614524
ENSRNOG00000018137	Tubgcp2	22.1271	11.9488	27.0949	23.9423	21.8601	24.6206	9.52223	23.8883	5.64269	13.6183	20.141	13.2782	21.9323	14.3485	0.539938	0.288834
ENSRNOG00000028543	AABR07052523.1	1.99643	0.758653	7.74141	0	4.8578	2.23824	4.10763	1.73733	0.88167	1.52859	2.66327	0.36884	2.93209	1.88122	0.539734	0.782679
ENSRNOG00000013947	Rabl2a	20.1306	27.5012	41.223	23.3123	22.3806	18.1094	18.2976	20.848	14.2831	15.008	19.9745	11.434	25.4428	16.6409	0.539269	0.161726
ENSRNOG00000031532	AABR07018167.1	15.1396	10.0521	18.1923	13.7038	10.0626	21.365	9.89565	10.5688	4.76102	14.3131	12.9834	5.34818	14.7526	9.64503	0.539213	0.339033
ENSRNOG00000038789	Cenpl	21.1289	13.6557	10.838	32.1331	11.1036	21.1615	13.0697	12.7404	22.9234	10.1443	9.32145	3.6884	18.3368	11.9813	0.539197	0.412176
ENSRNOG00000020452	Nsmce4a	8.98392	19.5353	23.9983	15.4365	12.8385	4.67995	6.53486	12.1613	10.051	11.9508	5.32654	10.1431	14.2454	9.36127	0.539156	0.405342
ENSRNOG00000000657	Nek7	16.4705	25.4149	14.5151	24.2573	15.0939	28.8936	19.0445	16.0703	13.5777	9.17153	12.4841	11.6185	20.7742	13.6611	0.539038	0.219318
ENSRNOG00000028636	Xkr5	7.15387	3.41394	2.32242	5.04049	0	4.273	4.29434	2.17166	1.58701	0.55585	1.66454	4.24166	3.70062	2.41918	0.539022	0.746463
ENSRNOG00000011263	Plac9	117.124	83.6415	112.444	108.213	111.382	96.6512	65.9088	57.0424	61.3642	92.966	70.9096	65.2847	104.909	68.9126	0.538939	0.0046732
ENSRNOG00000002697	Mtmr1	18.6333	14.0351	24.7725	18.4293	28.9733	20.7546	16.9906	18.3868	13.225	12.7846	13.4828	7.19238	20.933	13.677	0.538703	0.204899
ENSRNOG00000017463	Bloc1s3	28.4491	33.1911	37.1587	15.4365	26.7179	24.4171	21.4717	20.2689	16.7517	19.8716	16.1461	14.0159	27.5617	18.0877	0.538582	0.130884
ENSRNOG00000001783	Tra2b	124.278	79.2792	121.347	120.027	104.963	108.046	68.5227	72.6784	65.5963	94.2166	55.7623	75.2434	109.657	72.0033	0.537676	0.00636404
ENSRNOG00000051383	Srsf12	6.9875	0.758653	2.70949	11.9712	0.693972	1.83129	5.4146	3.47466	1.41067	2.36236	0	3.50398	4.15868	2.69438	0.53742	0.768452
ENSRNOG00000025604	Atad2	56.2327	11.7591	37.9329	24.7299	31.7492	41.5091	13.6299	18.5315	19.2204	22.234	23.3036	36.884	33.9855	22.3006	0.537213	0.268771
ENSRNOG00000003763	Prdx4	99.4887	98.8145	85.349	83.6406	121.966	88.7156	72.4436	57.6215	61.8933	76.4294	47.9389	64.7314	96.329	63.5097	0.536905	0.0106524
ENSRNOG00000026243	Ap2a1	2.82827	5.31057	0.193535	1.26012	2.77589	0.813905	2.05381	0.868666	0.529002	2.50133	0.832272	2.02862	2.19705	1.46895	0.536573	0.762257
ENSRNOG00000013078	Zcchc7	33.4402	8.72451	26.9014	19.3744	17.1758	26.045	8.9621	18.0972	15.3411	14.3131	12.1512	17.3355	21.9435	14.3667	0.53636	0.258427
ENSRNOG00000008851	Slc35b4	84.5154	51.7781	81.0912	57.9656	76.6839	86.2739	46.6776	36.1944	42.8492	62.1163	46.6073	53.8506	73.0514	48.0492	0.53632	0.0239172
ENSRNOG00000026157	RGD1562200	7.32024	7.96586	4.64484	5.67055	7.63369	7.93557	7.2817	3.32989	3.35035	4.02991	5.82591	3.31956	6.86179	4.52289	0.536231	0.477904
ENSRNOG00000028137	Mki67	31.9428	10.4315	26.7079	24.0998	25.8504	12.0051	4.29434	14.333	10.051	17.6482	25.634	14.2003	21.8396	14.3602	0.536108	0.380646
ENSRNOG00000050478	Hist2h3c2	1.99643	0.189663	4.64484	0	1.04096	3.05214	0.933552	2.02689	0	0.138963	0.832272	3.13514	1.82067	1.1778	0.536075	0.831385
ENSRNOG00000013169	Traf4	15.6387	15.1731	10.2574	29.2978	18.9107	16.2781	4.48105	13.7539	12.8724	16.3976	14.3151	7.93006	17.5926	11.625	0.535656	0.330832
NA	Nrn1	4.8247	0.758653	1.93535	2.52024	5.89876	4.47648	3.73421	2.606	1.058	2.50133	2.33036	1.10652	3.40236	2.22274	0.53559	0.687598
ENSRNOG00000050877	Cetn3	1.99643	2.84495	5.22545	4.88297	4.16383	1.01738	5.78802	2.75078	0	2.50133	1.66454	0.36884	3.35517	2.17892	0.535356	0.759815
ENSRNOG00000049287	MGC94199	0.831845	5.50023	2.51596	2.67776	0	5.69733	0.933552	4.05377	0.529002	1.38963	2.66327	1.8442	2.87052	1.90224	0.534999	0.774064
ENSRNOG00000002128	Ppat	28.6155	25.0355	29.2238	23.3123	25.1565	29.7075	21.6584	25.7704	15.8701	16.3976	6.99109	19.1797	26.8418	17.6445	0.534735	0.186447
ENSRNOG00000050846	Timm10b	58.0628	38.312	46.8355	73.2446	55.3442	63.4846	33.4212	39.3795	20.1021	43.7732	37.1193	47.3959	55.8806	36.8652	0.53453	0.0652304
ENSRNOG00000029461	RGD1563570	5.15744	3.6036	1.16121	2.52024	3.12287	1.62781	2.80066	2.02689	3.52668	1.38963	0.832272	0.73768	2.86553	1.88563	0.534424	0.704938
ENSRNOG00000009656	Rspo1	31.111	14.6041	29.8044	19.0593	24.636	17.9059	6.72157	15.9255	12.5197	30.0159	12.817	12.3561	22.8535	15.0593	0.533815	0.294347
ENSRNOG00000037607	LOC100911575	307.117	118.729	261.272	372.839	172.452	324.341	207.435	290.134	128.9	96.3011	194.918	99.9556	259.458	169.607	0.533522	0.211886
ENSRNOG00000056228	Atp10a	23.2917	7.39687	6.58019	13.5463	10.5831	17.092	3.36079	6.80455	12.167	10.4222	13.3164	5.71702	13.0817	8.63133	0.533265	0.4521
ENSRNOG00000011931	Smarca2	112.798	129.919	242.693	174.684	100.279	125.545	77.8582	108.873	93.8097	100.748	86.2234	115.263	147.653	97.1291	0.53279	0.0367433
ENSRNOG00000004137	Ubtd2	10.3149	6.44855	12.1927	7.87576	0.346986	8.13905	6.16144	9.84488	0	4.72473	2.33036	6.63912	7.55299	4.95009	0.532477	0.72145
ENSRNOG00000008565	Nkiras1	20.6298	15.3627	21.0953	16.0666	16.6553	15.6677	11.7628	9.12099	8.46404	7.22605	14.4815	18.6264	17.5796	11.6136	0.532134	0.235092
ENSRNOG00000000785	Trim39	2.32917	3.41394	9.48322	2.99279	6.07225	14.2433	4.10763	6.37022	4.05568	4.4468	3.82845	2.39746	6.42245	4.20104	0.531795	0.593298
ENSRNOG00000030530	Gzmm	2.49553	0.189663	2.70949	1.26012	3.81684	0.203476	0	0	0	1.80651	0.832272	4.42608	1.77919	1.17748	0.531384	0.85037
ENSRNOG00000054423	Pemt	8.15208	6.25889	3.2901	1.73267	1.56144	3.25562	2.80066	4.05377	0	5.41954	2.33036	1.47536	4.0418	2.67995	0.530981	0.734474
ENSRNOG00000007349	Ascc2	3.99286	0.758653	0	0.157515	1.73493	1.42433	0	0.579111	2.11601	1.25066	0.998727	0.36884	1.34471	0.885558	0.530499	0.829847
ENSRNOG00000009751	Gpx7	53.7372	28.6391	42.3842	44.5768	42.3323	36.6257	40.1427	23.7435	19.3968	23.2067	26.4663	30.6137	41.3826	27.2616	0.53013	0.0831175
ENSRNOG00000006505	Borcs5	5.49018	8.53484	3.09656	5.67055	3.81684	6.10429	3.5475	5.212	0	0.55585	7.49045	4.97934	5.45221	3.63086	0.529629	0.716541
ENSRNOG00000020692	Tmem216	16.4705	15.5524	25.7402	15.279	21.5131	13.2259	5.78802	12.5957	18.1624	16.8145	9.98727	7.74564	17.9635	11.8489	0.529622	0.292998
ENSRNOG00000014104	Myo5b	1.83006	0	1.93535	1.73267	0	2.64519	0.373421	1.01344	0	2.36236	0.998727	0.55326	1.35721	0.883536	0.52949	0.836062
ENSRNOG00000007541	Fhl3	83.0181	57.468	83.9942	63.1636	68.8767	82.4079	41.6364	43.4333	64.1856	46.2745	43.4446	50.8999	73.1547	48.3124	0.528794	0.0162145
ENSRNOG00000018296	Anapc10	24.9553	22.0009	25.3531	12.9162	23.595	29.3006	9.14881	16.6494	14.8121	15.1469	17.3113	18.442	23.0202	15.2517	0.528783	0.172798
ENSRNOG00000012686	Pomc	3.49375	4.74158	6.96726	2.0477	3.99034	2.64519	5.4146	1.44778	1.93968	3.19614	3.662	0	3.98097	2.61003	0.528069	0.718334
ENSRNOG00000034272	Pias1	19.4652	21.4319	11.225	32.7632	14.0529	14.0399	11.0159	9.84488	10.7564	21.1223	16.479	5.90144	18.8297	12.52	0.527588	0.348962
ENSRNOG00000045961	Lyrm7	9.48303	5.87956	17.4182	16.2241	4.51082	9.35991	0.746842	14.9121	7.05336	6.11435	5.16009	7.3768	10.4793	6.89392	0.527294	0.580071
ENSRNOG00000043295	RGD1565033	18.3006	18.9663	11.4186	8.66334	13.8794	6.30776	4.48105	8.3971	9.52204	18.7599	6.32527	4.24166	12.9227	8.62118	0.52725	0.470699
ENSRNOG00000005277	Ptprv	8.98392	3.41394	6.19312	3.93788	2.60239	0.813905	2.80066	5.06722	1.58701	2.2234	3.32909	2.02862	4.32419	2.83933	0.526834	0.665187
ENSRNOG00000039530	Ccl27	11.6458	1.70697	10.0638	11.6561	7.11321	9.97034	4.10763	6.37022	2.29234	11.6729	7.15754	2.7663	8.69272	5.72781	0.525639	0.573095
ENSRNOG00000052620	Rack1	1412.47	723.186	895.1	925.875	1002.27	984.825	649.752	833.195	611.35	665.909	558.954	615.963	990.621	655.854	0.525434	0.00967115
ENSRNOG00000009381	Mapk6	101.152	65.6235	110.315	80.4903	65.5803	85.2565	50.4118	59.6484	62.7749	61.8383	43.6111	57.9079	84.7363	56.0321	0.525057	0.0170073
ENSRNOG00000023093	Mis18bp1	4.65833	0.379326	2.70949	2.99279	6.41924	1.62781	0.933552	6.08066	0	0.694813	0.998727	3.6884	3.13116	2.06603	0.524362	0.78722
ENSRNOG00000028581	Ccdc138	0.499107	1.89663	4.83838	1.89018	0.693972	3.05214	2.05381	3.47466	0	1.52859	1.33164	0	2.14507	1.39812	0.523838	0.810059
ENSRNOG00000003049	Hsd17b10	74.0342	55.761	72.5757	62.2185	49.4455	70.4028	31.3673	47.0527	37.0301	47.1083	45.1092	47.5804	64.0729	42.5413	0.523612	0.0166731
ENSRNOG00000024567	LOC683674	1.49732	0	1.54828	2.67776	3.99034	1.22086	2.05381	0.144778	1.93968	1.80651	0.499364	0.73768	1.82243	1.19697	0.5235	0.796762
ENSRNOG00000008825	Ssrp1	434.057	239.924	489.644	511.61	376.653	418.347	243.284	310.838	237.346	295.156	253.177	295.072	411.706	272.479	0.523452	0.00733798
ENSRNOG00000021412	Slfn13	10.3149	5.6899	11.225	14.4914	10.5831	10.9877	12.3229	7.67322	3.70302	7.64294	8.48918	1.8442	10.5487	6.94591	0.523137	0.485813
ENSRNOG00000022014	Rab35	33.4402	22.1906	21.6759	29.4553	20.9926	29.911	16.4305	20.2689	13.9304	9.03257	22.9707	22.1304	26.2776	17.4606	0.523003	0.183423
ENSRNOG00000016889	Fancc	0	1.32764	0	2.83528	0	4.47648	0	1.73733	0.88167	1.80651	1.33164	0	1.4399	0.959525	0.522328	0.874323
ENSRNOG00000009642	Cct4	1524.44	963.868	1588.54	1428.35	1235.1	1193.8	830.488	860.848	878.673	933.828	868.393	885.216	1322.35	876.241	0.522325	0.00240516
ENSRNOG00000021024	Pi4kb	5.98928	1.70697	8.90262	6.14309	12.4915	13.0225	5.60131	6.08066	6.34803	6.53124	6.49172	0.73768	8.04266	5.29844	0.52224	0.603366
ENSRNOG00000012810	Rfesd	4.65833	1.32764	5.80605	6.93067	3.29637	5.08691	2.42724	0.579111	0	5.83643	6.15882	2.95072	4.51766	2.99205	0.522179	0.741175
ENSRNOG00000006328	Wwp1	23.9571	13.2764	38.9006	14.3339	19.2577	15.4642	8.58868	14.0434	13.4014	18.0651	6.65818	22.1304	20.865	13.8145	0.521575	0.344244
ENSRNOG00000015753	Epn1	3.66012	2.65529	6.38666	6.30061	1.21445	2.44171	3.5475	2.02689	2.29234	4.86369	0.332909	1.8442	3.77647	2.48459	0.52147	0.704938
ENSRNOG00000012665	Nmrk1	4.49196	6.44855	9.67676	10.081	13.359	5.69733	7.65512	6.94933	4.05568	6.11435	4.49427	3.6884	8.29242	5.49286	0.521206	0.474466
ENSRNOG00000043103	Frrs1l	0.831845	7.39687	1.93535	11.1836	1.90842	3.4591	0.933552	2.31644	1.41067	2.64029	2.99618	7.74564	4.45253	3.00713	0.520882	0.727517
ENSRNOG00000016334	Ptbp3	14.4741	22.9492	10.838	16.6966	25.8504	18.1094	8.02855	8.54188	15.5174	12.2287	15.9796	12.725	18.153	12.1702	0.520846	0.273187
ENSRNOG00000016322	Camk2n1	12.4777	13.4661	34.4492	19.5319	17.5228	11.1912	17.9242	9.55533	11.638	9.31049	12.3176	10.8808	18.1065	11.9377	0.520822	0.31093
ENSRNOG00000027487	Trim28	196.482	158.938	167.021	191.539	198.476	182.111	127.71	134.354	98.7471	151.747	114.687	101.431	182.428	121.446	0.520652	0.00263882
ENSRNOG00000011955	AABR07026997.1	3357.49	2130.87	2052.05	2435.5	2259.92	2301.32	2289.82	1443	1449.11	1787.75	1101.26	1578.27	2422.86	1608.2	0.520413	0.0422231
ENSRNOG00000014973	Tekt1	0.998214	1.32764	2.51596	2.52024	8.32766	0.610429	0.18671	1.59255	0	1.66755	2.33036	5.16376	2.71669	1.82349	0.520237	0.801052
ENSRNOG00000020670	Atrip	8.48482	3.6036	0	5.198	1.73493	1.01738	1.12026	1.01344	3.17401	5.83643	1.16518	1.10652	3.33979	2.23597	0.519987	0.780328
ENSRNOG00000003401	Gm8225	6.65476	6.06922	5.99959	6.61564	6.93972	5.49386	5.04118	2.606	5.11369	5.5585	3.49554	3.31956	6.29546	4.18908	0.519855	0.483687
ENSRNOG00000005387	Rbm3	316.101	241.252	315.269	258.483	268.22	242.747	182.229	195.595	160.993	219.978	142.984	190.875	273.679	182.109	0.519822	0.00153524
ENSRNOG00000059406	Ier5	718.714	400	496.031	612.892	529.153	516.016	375.101	412.906	321.281	433.424	319.925	313.698	545.468	362.723	0.519374	0.00508014
ENSRNOG00000013521	Dhfr	15.9714	8.53484	12.7733	15.279	9.02163	14.2433	5.04118	12.7404	8.64037	9.03257	3.32909	11.6185	12.6373	8.40035	0.519184	0.399849
ENSRNOG00000032420	Hmgb1-ps3	3.16101	0	3.09656	2.67776	0	1.62781	0.373421	2.606	0	1.38963	0.166455	2.39746	1.76052	1.15549	0.51894	0.846422
ENSRNOG00000009870	Tmem88	15.4723	2.84495	3.67717	6.14309	10.2361	8.34253	4.66776	4.92244	5.64269	3.89095	5.32654	6.63912	7.78602	5.18158	0.518719	0.532869
ENSRNOG00000013165	Bet1l	16.9696	12.5178	14.5151	9.92346	3.12287	10.5808	6.90828	9.7001	14.2831	9.03257	2.66327	2.21304	11.2716	7.46672	0.518611	0.560628
ENSRNOG00000037275	Tlcd2	5.49018	3.98293	3.48363	1.57515	1.21445	5.69733	0.933552	2.17166	1.41067	1.94548	7.82336	0	3.57395	2.38079	0.518425	0.764562
ENSRNOG00000004699	Fibin	60.3919	173.542	60.5765	59.6983	53.4358	60.0255	72.4436	50.5274	55.1926	54.7512	46.4408	35.5931	77.945	52.4914	0.51834	0.244603
ENSRNOG00000028640	Siva1	176.85	128.592	127.153	152.002	151.633	171.53	91.3014	102.358	109.68	117.284	104.866	79.8538	151.293	100.891	0.518247	0.00406196
ENSRNOG00000024651	Greb1	1.66369	1.13798	3.8707	1.10261	1.90842	0.813905	2.98737	1.44778	0.176334	0.416888	0	1.8442	1.74955	1.14543	0.518112	0.803471
ENSRNOG00000033809	Mlh1	15.1396	5.12091	5.61252	0	7.4602	4.88343	3.17408	5.79111	2.99768	6.6702	6.82463	0	6.36944	4.24295	0.517937	0.765956
ENSRNOG00000004242	Pole2	8.65119	2.84495	0	0	9.7156	4.06952	0.560131	2.17166	2.99768	5.41954	3.662	2.21304	4.21354	2.83734	0.517557	0.797911
ENSRNOG00000000127	Kpna6	21.1289	10.8108	20.1276	12.4437	15.0939	18.7198	6.90828	14.4778	12.3434	11.5339	9.155	10.8808	16.3875	10.8832	0.51738	0.249413
ENSRNOG00000000779	Znrd1	43.5887	40.3983	51.0933	42.5291	47.7105	37.8466	34.7281	37.0631	24.8631	25.986	26.4663	26.0032	43.8611	29.185	0.517356	0.0378021
ENSRNOG00000019618	Hdac3	78.0271	55.9507	60.9636	49.4598	70.9586	78.3384	37.5288	59.6484	33.8561	50.5824	41.4472	39.6503	65.6163	43.7855	0.517353	0.037326
ENSRNOG00000012053	S100a16	84.0163	57.8473	93.2839	57.178	56.5587	63.6881	37.3421	45.605	28.9188	50.7213	45.9414	66.5756	68.7621	45.8507	0.517307	0.0612355
ENSRNOG00000001265	Mad1l1	15.4723	16.1214	14.5151	7.87576	14.3999	16.2781	12.883	12.0166	5.29002	9.31049	8.48918	8.48332	14.1104	9.4121	0.516112	0.319151
ENSRNOG00000016366	Colec12	33.7729	52.1574	35.9975	53.0826	30.3613	31.5388	19.6046	32.1406	17.4571	30.5718	30.2947	28.9539	39.4851	26.5038	0.515748	0.117609
ENSRNOG00000023387	LOC679739	3.32738	4.74158	4.64484	0.787576	4.33732	1.22086	2.05381	5.212	2.11601	0.972738	0.832272	1.47536	3.17659	2.11036	0.515606	0.732173
ENSRNOG00000001616	Senp7	37.433	15.7421	65.0278	26.4626	26.8914	47.2065	25.766	35.6153	28.0371	29.3211	10.3202	15.4913	36.4606	24.0918	0.515456	0.334128
NA	Rpl36al	2.99464	4.74158	1.16121	5.35552	3.46986	7.32514	3.17408	2.17166	1.58701	3.75199	2.99618	3.13514	4.17466	2.80268	0.514693	0.645245
ENSRNOG00000007238	LOC297756	8.81756	7.77619	11.8056	10.5535	5.37828	10.7842	4.10763	6.51499	4.05568	9.44945	6.32527	6.27028	9.1859	6.12055	0.51459	0.418442
ENSRNOG00000006392	Xrcc6	32.6083	23.3286	26.7079	23.3123	22.5541	20.3476	10.2691	18.6763	16.9281	21.8171	18.4764	13.2782	24.8098	16.5742	0.514552	0.143897
ENSRNOG00000042126	Lsm5	220.439	135.04	180.568	167.124	151.112	124.934	106.985	105.253	116.733	132.57	107.197	84.4643	163.203	108.867	0.514017	0.00969988
ENSRNOG00000020847	Elp6	21.628	14.0351	15.4828	19.6894	16.3083	18.1094	13.0697	9.98966	11.2854	15.2859	12.1512	8.48332	17.5422	11.7109	0.513893	0.191134
ENSRNOG00000021492	Rbbp4	26.1199	19.5353	16.2569	23.1547	18.7372	17.499	11.7628	11.8718	10.2274	15.008	18.9758	13.4627	20.2172	13.5514	0.513678	0.171414
ENSRNOG00000011932	Snrpa1	82.6854	53.2954	71.8015	94.8242	72.6935	68.775	36.7819	55.1603	41.4385	58.9201	59.4243	45.1829	74.0125	49.4847	0.513283	0.0282573
ENSRNOG00000028939	LOC108352650	30.7783	18.9663	25.3531	20.0044	26.7179	25.0276	23.1521	17.5181	13.9304	24.3184	11.1524	7.74564	24.4746	16.3029	0.513259	0.249691
ENSRNOG00000004316	LOC100911956	1.16458	8.34518	4.45131	0.157515	3.12287	2.23824	2.61395	1.73733	4.76102	2.08444	1.16518	0.73768	3.24662	2.18327	0.51285	0.764421
ENSRNOG00000014568	Ndufb10	97.6586	70.365	68.5114	51.1925	79.8067	66.9437	68.336	48.5005	38.7935	45.7187	54.5971	34.3021	72.413	48.3746	0.512594	0.0652514
ENSRNOG00000006968	Mrpl19	19.9643	10.6211	30.7721	29.2978	25.33	23.3998	15.3102	21.8614	8.46404	12.0897	15.1474	19.9174	23.2308	15.465	0.512272	0.268771
ENSRNOG00000021828	Coro1b	84.6818	92.366	109.154	84.4282	80.6742	78.9488	61.0543	50.6722	50.0789	73.2333	62.254	57.9079	88.3755	59.2001	0.511571	0.00973128
ENSRNOG00000003218	Zfp286a	0	2.65529	5.41898	0	2.77589	0	2.80066	0.579111	0	1.1117	2.66327	0	1.80836	1.19246	0.511266	0.878425
ENSRNOG00000008431	Gabbr2	0.831845	0	0	5.04049	1.21445	1.62781	0	0.144778	2.11601	2.08444	0	1.47536	1.45243	0.970097	0.511116	0.86921
ENSRNOG00000038597	Dlg1	40.594	44.3812	73.3498	44.2618	44.9347	40.8987	20.3514	41.1169	22.3944	32.1003	41.1143	35.9619	48.07	32.1732	0.511013	0.102048
ENSRNOG00000019848	Rbm39	8.31845	14.2247	7.1608	9.13589	4.51082	3.4591	8.58868	4.48811	3.70302	5.14161	3.32909	6.27028	7.80163	5.25346	0.510915	0.536194
ENSRNOG00000021132	Trmt112	213.285	199.905	276.368	215.796	199.864	186.995	151.796	122.048	132.427	153.832	165.123	139.422	215.369	144.108	0.510445	0.00181808
ENSRNOG00000014191	Zfp395	6.48839	8.72451	7.54787	3.1503	4.68431	2.84867	2.61395	4.63288	2.64501	4.72473	2.16391	5.71702	5.57401	3.74958	0.510166	0.588209
ENSRNOG00000027502	Nmi	4.8247	9.67282	11.225	8.50582	5.72527	5.08691	6.72157	2.46122	4.05568	4.16888	6.15882	6.63912	7.50676	5.03421	0.510129	0.510947
ENSRNOG00000006441	Zbtb25	0.831845	0	0	1.57515	2.94938	1.01738	2.05381	0.289555	0.529002	0	1.33164	0	1.06229	0.700668	0.509894	0.868174
ENSRNOG00000055344	Trnau1ap	3.16101	0.758653	1.74182	0.472546	1.56144	1.83129	2.42724	1.73733	0.176334	0.416888	1.33164	0.18442	1.58779	1.04564	0.509889	0.795931
ENSRNOG00000018226	Zcchc14	0.998214	3.79326	0	3.78037	3.12287	0	2.05381	1.73733	1.41067	0	2.66327	0	1.94912	1.31085	0.509394	0.857791
ENSRNOG00000020531	Fen1	33.1074	25.9839	37.7394	35.5984	29.4938	30.1145	28.38	24.6122	15.8701	27.7925	18.31	13.2782	32.0062	21.3738	0.509342	0.126431
ENSRNOG00000018835	Notch2	4.99107	0	2.90303	1.41764	3.99034	1.22086	0.560131	0.723888	1.58701	0	3.662	3.13514	2.42049	1.61136	0.509131	0.817123
ENSRNOG00000000024	Hebp1	77.1952	71.6927	86.3167	109.946	89.6958	71.0132	48.7314	62.8335	51.4896	65.4514	56.0952	54.7727	84.3099	56.5623	0.508978	0.011783
NA	Atp2b4	9.6494	16.5007	13.1604	13.3888	11.624	14.8538	10.6425	8.10755	5.64269	11.3949	11.4854	5.90144	13.1962	8.86241	0.508743	0.3261
ENSRNOG00000007053	Med7	24.1235	13.6557	19.7406	31.6606	15.9613	14.4468	12.883	10.8583	12.167	20.2885	14.8145	9.03658	19.9314	13.3413	0.508723	0.263687
ENSRNOG00000020274	Taf5	10.3149	1.13798	4.25777	0	5.0313	3.05214	3.17408	2.46122	2.11601	3.89095	0.332909	3.87282	3.96568	2.64133	0.508665	0.775386
ENSRNOG00000001870	Lztr1	6.9875	12.5178	11.8056	11.9712	16.6553	14.6503	9.70894	6.22544	8.99304	7.22605	11.4854	6.4547	12.4313	8.34892	0.508246	0.34978
ENSRNOG00000000283	Dgcr14	3.66012	7.96586	3.09656	2.67776	10.5831	4.273	1.8671	4.05377	1.76334	3.61303	1.99745	8.66774	5.37606	3.66041	0.508009	0.658272
ENSRNOG00000008689	Cbx1	122.947	72.641	139.345	112.623	101.32	124.324	64.7885	96.4219	54.3109	63.9228	78.8994	92.3944	112.2	75.123	0.507589	0.0323915
ENSRNOG00000023538	Aldh5a1	6.15565	1.32764	6.77373	9.76595	6.07225	5.29038	6.72157	2.46122	5.46636	5.00265	2.16391	1.65978	5.8976	3.91258	0.507532	0.631297
ENSRNOG00000028319	Cryz	9.98214	10.8108	7.1608	5.04049	7.63369	9.15643	9.70894	4.05377	2.29234	7.50398	5.32654	4.6105	8.29739	5.58268	0.506554	0.507278
ENSRNOG00000039783	Rpl26-ps2	21.7943	36.605	32.901	41.584	19.2577	24.8241	23.3388	12.8852	21.3364	22.6509	21.3062	17.5199	29.4944	19.8396	0.506551	0.17772
ENSRNOG00000025994	Krt80	3.66012	2.27596	0.580605	0.945092	0	1.01738	0	1.73733	1.76334	0	0	2.21304	1.41319	0.952286	0.506434	0.86479
ENSRNOG00000008047	Khk	3.49375	3.98293	11.225	11.0261	5.20479	4.67995	5.60131	4.92244	1.93968	5.83643	3.49554	4.6105	6.60209	4.40098	0.50636	0.574495
ENSRNOG00000004011	Nedd1	9.81577	12.1385	9.09615	8.34831	11.624	9.15643	2.42724	4.77766	6.34803	12.5066	9.82081	4.79492	10.0299	6.77921	0.506099	0.47333
ENSRNOG00000012933	Prcc	16.6369	8.91417	16.8376	28.6678	21.3396	8.95295	8.21526	10.424	18.5151	9.03257	8.82209	12.9094	16.8915	11.3197	0.505828	0.375756
ENSRNOG00000018515	Det1	3.49375	4.93124	0.38707	7.71825	3.81684	3.05214	5.22789	0	3.87935	2.08444	4.32782	0.18442	3.89988	2.61732	0.505704	0.789904
ENSRNOG00000043267	Mrm2	12.1449	12.5178	7.74141	2.52024	3.12287	6.30776	6.53486	9.26577	0	5.69747	7.49045	0.9221	7.3925	4.98511	0.505552	0.731098
NA	Fkbp1b	2.1628	3.03461	0.193535	0.630061	1.38794	0.203476	1.30697	1.303	1.41067	1.1117	0	0	1.26874	0.855391	0.505504	0.837885
ENSRNOG00000009568	Hdac1	582.291	457.088	576.928	543.743	580.334	590.081	349.335	412.616	329.039	427.866	381.514	340.255	555.078	373.438	0.504895	0.000602227
ENSRNOG00000007665	Cse1l	239.072	157.61	201.857	220.206	210.794	205.308	132.378	145.357	140.715	143.965	128.336	139.053	205.808	138.301	0.504725	0.00102046
ENSRNOG00000038074	LOC498555	109.97	204.078	275.981	193.271	154.409	254.142	177.375	90.486	152.353	149.802	86.5563	143.479	198.642	133.342	0.504681	0.109848
ENSRNOG00000016174	Slc35b3	8.48482	9.67282	1.93535	3.78037	5.72527	6.71472	6.34815	5.212	3.35035	4.30784	3.82845	1.47536	6.05222	4.08702	0.504629	0.612258
ENSRNOG00000001070	Cdk2ap1	115.959	73.0203	108.186	76.0799	91.9513	103.773	64.9752	58.635	60.3062	64.6176	60.423	73.3992	94.8283	63.726	0.504036	0.0115584
ENSRNOG00000016935	Mapk1ip1	0	1.70697	0	6.14309	6.59273	1.62781	1.12026	5.93588	1.58701	1.66755	0.499364	0	2.67843	1.80168	0.503872	0.847132
ENSRNOG00000027923	Mynn	25.4545	29.7771	43.5454	28.0377	27.9324	21.9754	22.2185	14.1882	25.2158	16.1197	24.3024	16.5978	29.4537	19.7737	0.503402	0.153871
ENSRNOG00000006539	Pex16	7.98571	8.72451	6.77373	4.0954	11.7975	7.93557	4.29434	4.92244	4.93735	10.978	5.32654	1.47536	7.88541	5.32235	0.503353	0.559861
ENSRNOG00000022524	Tango6	4.99107	3.79326	3.2901	0	5.0313	0.813905	3.5475	2.02689	2.82134	3.61303	0	0	2.9866	2.00146	0.503197	0.831385
ENSRNOG00000002167	Dmp1	4.65833	0	0.774141	0.945092	0	4.88343	0.746842	3.18511	0.88167	1.94548	0	0.73768	1.87683	1.24946	0.502964	0.851664
ENSRNOG00000018369	Prx	1.99643	0.379326	0	2.52024	1.04096	1.42433	0.933552	1.15822	0.352668	0.55585	0.832272	1.10652	1.22688	0.823181	0.502894	0.805951
ENSRNOG00000019572	Lsm4	61.0574	36.2257	62.5118	78.9151	40.2504	57.3803	39.2092	42.4198	37.9118	44.0511	40.282	21.5771	56.0568	37.5752	0.50285	0.0999919
ENSRNOG00000001136	Pebp1	509.255	412.328	518.481	484.99	498.792	497.703	322.635	330.672	291.127	413.414	319.925	290.646	486.925	328.07	0.502801	0.000732413
ENSRNOG00000015421	Slc27a3	21.7943	30.5358	8.32201	22.0521	30.5347	20.9581	7.84183	20.9928	19.5731	20.1496	7.82336	14.938	22.3662	15.2198	0.502295	0.385706
ENSRNOG00000015218	Nsmce1	33.9393	46.4675	28.2561	27.8802	36.7805	22.3824	21.8451	25.9152	23.6288	21.4002	25.9669	13.6471	32.6177	22.0672	0.502028	0.153843
ENSRNOG00000052745	Met	2.1628	0.379326	4.06424	0	2.4289	2.84867	1.68039	0	2.29234	0.416888	0	3.50398	1.98065	1.3156	0.501713	0.851417
ENSRNOG00000020492	Ubbp4	2.49553	0.379326	0.38707	0.630061	1.90842	0.610429	0.373421	0.868666	0.705336	0.972738	0.998727	0.36884	1.06847	0.714621	0.501122	0.797561
ENSRNOG00000033575	Emid1	3.32738	5.50023	13.1604	0	14.5734	6.10429	3.92092	4.77766	0	6.25331	2.66327	11.2496	7.11095	4.8108	0.501059	0.782679
ENSRNOG00000017291	Sord	52.0735	33.5704	42.9648	39.6938	32.2697	43.9509	16.6172	30.2585	25.3921	38.6316	26.9656	27.1097	40.7538	27.4958	0.501028	0.089526
ENSRNOG00000003242	Gulp1	47.4152	50.6401	53.2222	31.0305	50.4864	18.1094	13.6299	25.1913	19.3968	34.3237	42.113	35.5931	41.8173	28.3746	0.50088	0.275682
ENSRNOG00000008932	Ncapd3	14.3077	10.0521	3.2901	9.45092	13.012	13.6329	3.92092	9.41055	10.2274	11.8118	4.49427	3.31956	10.6243	7.19742	0.500381	0.529588
ENSRNOG00000042975	Tmem45a	3.99286	5.12091	5.41898	1.26012	1.90842	1.22086	3.36079	4.19855	0	1.66755	0	3.50398	3.15369	2.12181	0.500352	0.803605
NA	AABR07054362.1	13.3095	20.4836	17.0311	10.396	18.5637	20.3476	9.89565	5.50155	18.3387	10.8391	10.3202	12.9094	16.6886	11.3008	0.500309	0.341272
ENSRNOG00000022812	Ercc5	7.65297	2.65529	11.6121	8.82085	7.11321	7.32514	9.89565	2.46122	4.05568	6.80917	6.82463	0	7.52993	5.00773	0.500281	0.690482
ENSRNOG00000004342	Ahr	16.4705	7.39687	26.7079	8.97837	4.8578	10.1738	8.21526	8.25233	12.3434	4.58576	7.82336	8.48332	12.4309	8.2839	0.499758	0.494335
ENSRNOG00000055777	LOC100359616	0.831845	0.189663	0.193535	0.157515	0.520479	1.62781	0	0.289555	0.352668	0	1.33164	0.36884	0.586808	0.39045	0.499481	0.858476
ENSRNOG00000024703	Dock5	49.578	36.7947	50.3191	39.0638	33.8311	42.1196	28.7534	27.363	35.9721	30.0159	22.1384	25.2655	41.951	28.2514	0.499382	0.0567281
ENSRNOG00000023919	Gbas	4.65833	2.27596	2.70949	0.945092	4.16383	0.610429	0	0.723888	2.64501	0.277925	2.16391	4.6105	2.56052	1.73687	0.499339	0.802347
ENSRNOG00000001816	Rfc4	9.15029	6.82787	11.225	7.71825	10.0626	10.3773	2.42724	5.50155	9.69837	7.22605	7.82336	4.6105	9.22689	6.21451	0.499304	0.460106
ENSRNOG00000018992	Dpysl3	323.92	171.645	166.634	242.416	201.599	292.192	173.827	165.626	158.877	190.24	122.011	132.967	233.068	157.258	0.499234	0.0360481
ENSRNOG00000006943	Zcchc10	8.81756	8.72451	9.28969	11.0261	17.1758	15.2607	4.48105	6.94933	9.87471	14.4521	2.82973	9.03658	11.7157	7.93725	0.499153	0.477904
ENSRNOG00000006619	Dnajc9	200.641	91.797	150.957	191.381	120.578	168.682	85.1399	124.075	104.39	107.001	122.344	79.1162	154.006	103.678	0.49915	0.0426928
ENSRNOG00000017284	Nop16	141.414	106.591	134.7	131.525	122.139	146.299	82.1526	113.65	71.9443	103.249	86.057	71.1861	130.445	88.0399	0.499015	0.00973128
ENSRNOG00000001142	Prkab1	56.8982	30.9151	50.3191	37.0161	36.607	52.9038	23.3388	42.7094	23.9814	26.5419	36.62	25.0811	44.1099	29.7121	0.49846	0.110631
ENSRNOG00000032947	AABR07067749.1	0.332738	0.56899	0.580605	1.41764	0.693972	0.610429	0.373421	0.434333	1.23434	0.416888	0.166455	0.18442	0.700728	0.468309	0.498143	0.817507
ENSRNOG00000000658	Acacb	1.16458	0	2.51596	3.46534	3.46986	0.610429	0.373421	1.15822	4.76102	0.972738	0	0.18442	1.87103	1.24164	0.498128	0.8416
ENSRNOG00000010274	Smc4	185.335	145.092	325.139	278.014	144.346	148.334	81.4057	147.963	132.956	117.007	142.818	203.6	204.377	137.625	0.498024	0.118162
ENSRNOG00000052226	Ndufa1	1.66369	0.379326	0	0.157515	2.4289	0.203476	0	1.303	0.529002	0.694813	0.166455	0.55326	0.805485	0.541088	0.497936	0.85574
ENSRNOG00000052934	Nol11	31.7765	41.5362	25.9337	42.6866	19.2577	26.6554	13.0697	25.0465	20.1021	22.373	29.296	17.7043	31.3077	21.2653	0.497733	0.198867
ENSRNOG00000009014	Slc35f2	14.4741	4.17259	10.2574	11.4986	12.1445	12.819	1.8671	14.1882	0.705336	15.7028	6.82463	4.97934	10.8944	7.3779	0.497682	0.644501
ENSRNOG00000003541	Pggt1b	0.831845	0	3.2901	6.14309	0.867465	1.42433	0	0.579111	4.76102	2.50133	0.499364	0	2.09281	1.39014	0.497246	0.854549
ENSRNOG00000013152	Arhgap10	60.7247	37.743	51.0933	45.6794	39.7299	48.4273	28.38	32.7197	27.6844	34.7406	43.2782	24.5279	47.2329	31.8885	0.497099	0.0594533
ENSRNOG00000030483	Rabggta	5.15744	6.44855	6.38666	5.35552	4.33732	8.13905	5.4146	2.89555	0.705336	7.7819	4.66073	2.7663	5.97076	4.0374	0.496765	0.620231
ENSRNOG00000057290	Tmem168	1.33095	3.79326	0	16.6966	1.38794	4.67995	5.97473	0.723888	2.64501	0.833775	7.82336	0.73768	4.64812	3.12307	0.496682	0.805951
ENSRNOG00000004145	Prorsd1	57.2309	53.8644	71.608	62.6911	55.5177	47.003	44.2504	31.1272	36.3248	34.8796	35.9542	52.7441	57.9858	39.2134	0.496518	0.0383143
ENSRNOG00000010436	Zbtb17	12.8104	3.03461	9.28969	9.76595	2.25541	11.1912	7.84183	3.61944	3.35035	4.4468	5.82591	7.3768	8.05788	5.41019	0.496403	0.58434
ENSRNOG00000048291	Tbcc	51.0753	28.6391	42.1906	61.1159	34.1781	41.7126	31.3673	28.2316	26.9791	33.49	29.7953	24.8967	43.152	29.1267	0.495826	0.078452
NA	Hmgn2	6.32202	2.65529	11.6121	5.51303	9.8891	10.1738	4.85447	3.32989	0	8.05983	2.99618	11.9873	7.69423	5.20461	0.495689	0.705325
ENSRNOG00000001091	Hip1r	4.65833	3.03461	3.2901	5.35552	6.41924	8.13905	2.42724	8.3971	2.82134	1.66755	1.831	3.6884	5.14947	3.47211	0.495645	0.647619
NA	Ankrd37	3.99286	2.27596	2.12889	4.72546	2.94938	5.29038	1.49368	2.75078	2.29234	3.19614	2.66327	2.02862	3.56049	2.40414	0.495466	0.651667
ENSRNOG00000010636	Coa7	8.81756	10.2418	15.4828	16.2241	9.7156	14.6503	8.9621	8.97621	8.99304	9.86634	10.1537	3.6884	12.522	8.43997	0.494546	0.37976
ENSRNOG00000001241	Iqce	7.4866	10.4315	2.51596	10.396	1.90842	4.47648	0.933552	8.3971	6.34803	1.66755	4.16136	3.87282	6.20249	4.23007	0.494485	0.686052
ENSRNOG00000001692	Chaf1b	6.9875	5.31057	5.61252	0.787576	6.24575	4.67995	8.40197	1.59255	2.64501	4.30784	1.33164	1.65978	4.93731	3.32313	0.494299	0.704938
ENSRNOG00000009570	Pdxp	3.82649	10.4315	3.2901	4.88297	3.64335	7.52862	2.24052	2.02689	1.23434	4.58576	3.662	9.40542	5.6005	3.85916	0.494247	0.664462
ENSRNOG00000016058	Kazald1	24.9553	9.2935	44.9001	24.5724	15.7879	20.1441	12.3229	23.3092	11.9907	24.7353	12.3176	9.03658	23.2756	15.6187	0.494137	0.399774
ENSRNOG00000016411	Rps12	17.6351	18.3973	20.3212	16.2241	13.5325	15.8712	15.8704	10.8583	11.109	12.2287	5.32654	13.6471	16.9969	11.5067	0.494115	0.284563
ENSRNOG00000016387	Rpl34	308.615	182.266	252.563	310.935	249.83	200.221	141.34	182.854	169.986	211.64	167.62	145.323	250.738	169.794	0.493621	0.0108889
ENSRNOG00000028219	Tmem209	5.49018	0	6.77373	3.46534	9.02163	2.64519	0	5.212	1.41067	4.58576	4.32782	2.95072	4.56601	3.08116	0.493451	0.785801
ENSRNOG00000039877	Smim11	65.0503	51.0194	84.5748	63.9512	49.272	45.1717	38.8358	38.2213	38.7935	42.2446	45.2756	39.4659	59.8399	40.4728	0.492752	0.036312
ENSRNOG00000028380	Ccdc66	13.4759	13.6557	25.3531	16.6966	14.2264	20.9581	6.34815	13.4643	11.4617	5.69747	9.82081	23.9746	17.3943	11.7945	0.49258	0.405203
ENSRNOG00000056550	Epb41l4b	1.49732	16.311	1.35475	2.83528	0	2.23824	2.24052	1.73733	2.99768	1.94548	4.32782	3.6884	4.03944	2.82287	0.492441	0.789904
ENSRNOG00000061572	Smarcd1	24.6226	14.6041	27.482	20.792	19.7782	12.4121	13.0697	18.5315	9.16937	14.3131	12.3176	13.4627	19.9485	13.4773	0.492416	0.244052
ENSRNOG00000009950	Msantd2	2.1628	8.91417	6.96726	0.945092	0	1.22086	0.746842	3.18511	1.41067	5.28058	0.499364	2.7663	3.36836	2.31481	0.491154	0.807306
ENSRNOG00000029939	Gypc	16.9696	24.4666	23.2242	19.0593	17.8698	12.2086	7.2817	10.7135	7.93503	13.2014	17.9771	20.655	18.9663	12.9606	0.49103	0.326103
ENSRNOG00000042086	Rab26	1.66369	0	2.51596	1.41764	7.98067	2.64519	0.933552	1.73733	0.352668	3.61303	0.166455	4.24166	2.70386	1.84078	0.490945	0.816179
ENSRNOG00000017491	Carf	3.16101	0	0	0	3.64335	0.813905	2.24052	0	1.23434	0.277925	1.33164	0	1.26971	0.847404	0.490811	0.888268
ENSRNOG00000014908	Sf3b5	83.0181	79.2792	111.863	114.829	83.7971	56.1594	51.1586	53.2782	69.4756	68.0917	54.2642	62.7028	88.1576	59.8285	0.490371	0.0413645
ENSRNOG00000033152	Rps18l1	688.102	407.207	331.139	522.478	334.668	646.648	366.512	353.837	321.104	489.843	219.387	243.065	488.373	332.291	0.48994	0.109479
ENSRNOG00000008744	Cops2	74.3669	74.5376	87.6714	105.535	49.966	49.4447	42.57	44.8811	43.0255	53.2227	56.4281	60.1209	73.587	50.0414	0.489911	0.0732269
ENSRNOG00000001034	Evi5l	11.3131	15.9317	6.38666	5.35552	9.7156	6.30776	2.24052	6.80455	4.76102	6.25331	9.65436	8.11448	9.16839	6.30471	0.489796	0.531017
ENSRNOG00000004940	Rnf215	8.65119	9.86249	14.1281	8.03328	11.1036	10.7842	1.49368	5.79111	5.81902	9.31049	6.49172	13.8315	10.4271	7.12292	0.489492	0.518222
ENSRNOG00000001239	Ddt	90.0056	69.0374	63.286	91.0438	69.5707	58.6011	40.1427	52.8439	47.4339	54.4733	62.5869	43.1543	73.5908	50.1058	0.489456	0.0344462
ENSRNOG00000031834	Nkain4	239.571	131.247	196.438	217.056	238.9	233.184	137.606	145.212	107.211	185.793	163.458	114.525	209.399	142.301	0.489246	0.0263274
ENSRNOG00000000866	Rbmx	19.7979	10.0521	14.1281	23.4698	20.2987	15.2607	10.8292	7.38366	11.109	12.7846	17.9771	9.95868	17.1679	11.6737	0.488676	0.31093
ENSRNOG00000020906	Pola2	6.9875	18.018	23.9983	5.82806	16.6553	16.4816	7.2817	9.12099	8.2877	15.2859	9.65436	10.3275	14.6615	9.99303	0.48849	0.445222
ENSRNOG00000011494	Rpl36a	0.998214	3.22427	4.25777	3.93788	3.81684	4.06952	4.48105	2.89555	1.058	1.1117	2.33036	1.8442	3.38409	2.28681	0.488334	0.708114
ENSRNOG00000018577	Neil1	20.1306	12.5178	27.482	14.4914	7.2867	9.15643	8.77539	11.5822	10.7564	11.8118	10.6531	7.93006	15.1775	10.2515	0.488233	0.38767
ENSRNOG00000027867	Rexo4	67.7122	51.0194	80.1235	45.8369	57.7731	59.822	41.263	39.09	32.6218	51.2772	48.2718	33.5644	60.3812	41.0147	0.4877	0.0491586
ENSRNOG00000002879	Psen2	63.0538	54.623	55.351	46.782	51.3539	63.2811	32.6743	41.2616	40.2042	48.22	26.4663	39.097	55.7408	37.9872	0.487609	0.0434158
ENSRNOG00000008222	Timm9	30.7783	27.1218	26.7079	35.5984	51.1804	20.3476	27.2597	14.4778	23.2761	30.8497	19.8081	14.938	31.9557	21.7682	0.487396	0.236756
ENSRNOG00000037432	Exo5	6.82113	6.06922	10.2574	2.36273	5.0313	1.42433	1.8671	3.47466	2.64501	6.39228	3.82845	3.50398	5.32768	3.61858	0.487395	0.656909
ENSRNOG00000002171	Phldb2	165.87	119.109	187.536	169.959	106.351	130.632	87.1937	105.832	89.5777	111.031	96.5436	107.701	146.576	99.6467	0.486674	0.0125074
ENSRNOG00000012705	Pcgf2	5.65655	2.27596	1.93535	2.83528	4.16383	2.03476	3.92092	1.303	0.705336	1.25066	3.82845	1.8442	3.15029	2.14209	0.486553	0.726378
ENSRNOG00000018898	Mpi	3.49375	2.46562	4.64484	2.67776	4.16383	1.62781	4.85447	3.18511	0	4.30784	0.499364	0	3.17894	2.14113	0.486471	0.810059
ENSRNOG00000057851	LOC680254	28.4491	15.9317	14.7087	25.5175	31.9227	34.184	19.6046	23.1644	12.5197	16.6755	16.9784	13.6471	25.1189	17.0983	0.486314	0.254394
ENSRNOG00000019463	Mad2l1bp	52.5726	28.8288	47.2226	55.9179	64.1924	41.3057	29.1268	37.6422	32.6218	45.0239	31.7928	21.0239	48.34	32.8719	0.48614	0.123076
ENSRNOG00000014316	Rapgef1	3.66012	0.379326	2.32242	0.31503	0	2.84867	2.80066	0	0.176334	3.05718	0.332909	0	1.58759	1.06118	0.485585	0.871749
ENSRNOG00000001050	Eif2ak1	45.4187	46.2778	25.3531	51.5075	51.1804	42.3231	36.9686	26.7839	14.8121	35.2965	27.1321	38.5438	43.6768	29.9228	0.485575	0.183296
ENSRNOG00000024322	Shroom2	32.9411	21.4319	27.482	18.4293	17.0023	14.0399	17.3641	16.2151	9.87471	22.6509	7.98982	15.3069	21.8877	14.9002	0.48546	0.31818
ENSRNOG00000003953	Rab3gap1	28.1164	22.5699	17.6117	14.3339	12.4915	9.35991	9.70894	13.8987	13.0487	13.0625	13.1499	8.48332	17.4139	11.892	0.485142	0.335296
ENSRNOG00000032635	Rpl8	72.0378	58.2266	122.895	110.103	114.505	114.964	75.0576	59.7932	60.3062	56.2798	67.4141	83.9111	98.7886	67.127	0.484679	0.0629064
ENSRNOG00000005012	Utp14a	34.7711	37.9326	51.8674	53.0826	36.26	34.3875	21.4717	33.5884	27.6844	29.1821	35.7877	21.3927	41.3836	28.1845	0.484647	0.0944489
ENSRNOG00000025792	Crk	4.15922	1.51731	2.70949	0	6.24575	4.06952	1.12026	0	0.352668	3.19614	2.82973	5.34818	3.11688	2.14116	0.484578	0.825599
ENSRNOG00000019438	Rnf31	6.82113	9.67282	3.2901	4.72546	2.25541	4.273	0.933552	4.05377	6.17169	6.53124	1.99745	1.65978	5.17299	3.55792	0.48455	0.687783
ENSRNOG00000011567	Rpusd4	21.2952	20.4836	45.4808	26.6201	28.7998	36.6257	12.1362	18.6763	29.4478	29.3211	10.4866	21.946	29.8842	20.3357	0.484306	0.29579
ENSRNOG00000005630	AABR07060778.1	1.66369	0.758653	0.38707	4.0954	0.520479	1.83129	0.560131	1.44778	1.058	0.972738	1.33164	0.9221	1.54276	1.04873	0.483712	0.78914
ENSRNOG00000047211	Fzd3	28.4491	14.4144	21.2889	16.3816	23.248	16.2781	16.8039	15.0569	11.2854	17.6482	13.6493	7.19238	20.01	13.606	0.483486	0.280477
ENSRNOG00000021006	Tmem147	177.017	112.66	141.668	138.929	142.611	129.004	97.6495	104.385	83.7587	102.554	88.8867	97.1893	140.315	95.7372	0.482928	0.00543301
ENSRNOG00000005417	Zhx2	0	0.948316	3.2901	0	0.346986	4.47648	0.560131	3.47466	0	2.08444	0	0	1.51031	1.01987	0.48289	0.891908
ENSRNOG00000015983	Maip1	17.9678	12.7074	14.9022	26.6201	14.5734	21.365	9.70894	14.333	10.7564	9.72738	15.1474	14.2003	18.0227	12.3122	0.482328	0.268798
ENSRNOG00000009289	Galk2	50.4098	57.468	61.9312	56.0754	49.966	42.3231	30.9939	33.1541	23.6288	39.8822	45.775	44.6296	53.0289	36.3439	0.481736	0.0652514
ENSRNOG00000002352	Tsen15	33.4402	39.0706	45.8678	41.7415	33.1371	36.6257	21.6584	23.454	25.5684	29.3211	31.7928	25.45	38.3138	26.2074	0.481314	0.0614992
ENSRNOG00000009715	Me1	250.385	118.35	224.888	171.377	154.929	162.171	139.099	134.209	127.49	141.881	114.521	78.5629	180.35	122.627	0.48114	0.0531102
ENSRNOG00000038572	Ncapg	11.1467	8.15552	18.5794	19.0593	17.1758	25.231	11.9495	5.50155	11.2854	19.7327	5.32654	14.0159	16.558	11.3019	0.481133	0.4521
ENSRNOG00000019186	Tmem53	7.15387	5.31057	10.6444	7.87576	6.76622	5.49386	9.52223	6.94933	1.23434	4.16888	2.82973	4.6105	7.20745	4.88583	0.480573	0.598773
ENSRNOG00000018334	Ctu1	16.1378	12.1385	19.7406	17.3267	11.7975	13.2259	12.6963	5.79111	11.2854	13.2014	10.1537	8.48332	15.0612	10.2685	0.480422	0.318731
ENSRNOG00000020487	Coa3	53.0717	43.6225	51.6739	63.4787	50.4864	56.3629	39.956	42.999	31.2111	40.9939	28.1308	34.4865	53.116	36.2962	0.480326	0.0406294
ENSRNOG00000018916	Bcl7c	29.4473	18.2077	28.0626	11.8136	16.3083	9.56338	11.0159	14.1882	16.3991	17.3703	7.65691	10.6964	18.9005	12.8878	0.480262	0.376018
ENSRNOG00000056011	LOC314140	6.15565	6.44855	2.90303	2.67776	7.98067	4.88343	1.12026	1.303	4.93735	3.19614	4.82718	6.08586	5.17485	3.5783	0.480226	0.671123
ENSRNOG00000002336	Gabra4	2.1628	0	0.38707	0	2.4289	0.813905	0	0.289555	0	2.2234	0.166455	1.29094	0.965446	0.661725	0.480069	0.882097
ENSRNOG00000004130	Anapc4	48.5797	37.3636	89.0262	51.665	51.5274	38.2535	34.9148	37.3526	25.0394	39.0485	26.9656	52.3753	52.7359	35.9494	0.479852	0.157979
ENSRNOG00000013013	Tle3	58.5619	54.054	79.1559	39.0638	37.995	81.3905	30.8072	47.1975	39.1462	47.9421	50.6022	23.7902	58.3702	39.9142	0.479446	0.170275
ENSRNOG00000006028	Tubgcp6	3.82649	1.32764	7.74141	11.3411	8.15417	5.90081	2.61395	1.59255	9.52204	2.77925	3.99491	5.5326	6.38194	4.33922	0.47942	0.674778
ENSRNOG00000018782	Gmnn	36.1021	17.8283	25.7402	20.792	13.5325	34.9979	20.5381	10.2792	9.52204	21.6782	26.2998	13.4627	24.8322	16.9633	0.479251	0.361518
ENSRNOG00000016591	Utp15	2.6619	6.63821	0.774141	8.82085	8.32766	4.06952	3.17408	4.48811	4.40835	3.47406	1.99745	4.05724	5.21538	3.59988	0.478973	0.679724
ENSRNOG00000014272	Rpl35	574.306	429.018	734.853	832.626	528.459	529.649	378.275	415.946	412.269	423.419	378.684	469.349	604.818	412.99	0.478565	0.0125884
ENSRNOG00000039807	Fam193b	23.2917	22.5699	28.2561	26.4626	25.8504	20.7546	14.3767	23.5988	13.4014	10.8391	24.6353	13.8315	24.5309	16.7804	0.478371	0.223834
ENSRNOG00000034233	Fyttd1	8.15208	5.12091	16.8376	12.6012	14.0529	13.0225	2.61395	8.68666	6.52436	7.22605	8.48918	14.2003	11.6312	7.95676	0.478312	0.504865
ENSRNOG00000015544	LOC100909441	38.4312	32.4324	18.5794	24.7299	28.6263	34.9979	21.8451	23.3092	17.6334	19.7327	26.2998	13.2782	29.6329	20.3497	0.478095	0.196014
ENSRNOG00000017352	Ctdnep1	511.252	468.658	587.186	632.424	520.999	468.809	381.076	368.025	280.019	409.523	388.505	358.144	531.555	364.215	0.47758	0.00304393
ENSRNOG00000028993	LOC102555453	26.2863	21.8113	27.482	27.2501	25.33	20.1441	19.6046	14.0434	12.8724	23.2067	17.6442	14.2003	24.7173	16.9286	0.477542	0.161855
ENSRNOG00000017326	Ctbp2	63.553	46.2778	62.1248	53.8702	46.3226	31.3353	25.2059	31.9959	10.58	37.242	53.2654	50.3466	50.5806	34.7726	0.4768	0.307096
NA	Tmem131	1.66369	4.36225	3.48363	5.82806	5.55177	4.273	4.10763	3.76422	3.70302	3.61303	1.99745	0	4.19374	2.86422	0.476742	0.736681
ENSRNOG00000006102	Pole4	53.7372	45.7088	49.545	40.0089	70.7851	35.2014	31.3673	31.8511	32.2691	30.9886	39.9491	36.3307	49.1644	33.7927	0.476022	0.0798251
ENSRNOG00000036667	Hexdc	1.16458	14.6041	7.54787	16.2241	7.98067	9.35991	5.60131	6.65977	7.05336	8.75464	5.32654	5.90144	9.4802	6.54951	0.476	0.592485
ENSRNOG00000054725	Gtf3c4	37.433	29.0185	38.5135	32.9207	39.5564	32.9631	22.7787	26.2048	17.9861	21.2613	28.2973	27.8474	35.0675	24.0626	0.475953	0.0802457
ENSRNOG00000050323	Srsf1	372.999	227.027	293.98	301.169	328.596	304.197	184.283	223.826	190.97	254.996	225.712	174.83	304.661	209.103	0.475648	0.00666224
ENSRNOG00000033335	Cenpi	12.1449	0	7.1608	7.08819	1.90842	8.546	1.68039	7.38366	1.41067	8.47672	6.15882	0	6.14139	4.18504	0.475621	0.802879
ENSRNOG00000047796	Pcbd2	48.4134	22.5699	46.8355	23.1547	39.9034	40.4918	26.5129	36.1944	21.3364	28.9042	25.634	12.5406	36.8948	25.1871	0.475526	0.251605
ENSRNOG00000003144	Gprc5c	94.9967	44.7605	64.8343	88.5236	111.209	93.1921	50.2251	61.8201	56.7796	56.1409	44.2769	72.1082	82.9194	56.8918	0.475415	0.0949308
ENSRNOG00000018246	Tdp2	16.9696	14.4144	13.3539	11.8136	14.9204	14.8538	8.40197	11.0031	12.3434	14.3131	7.98982	5.16376	14.3876	9.86919	0.47526	0.344718
ENSRNOG00000056855	LOC100911991	9.48303	5.6899	6.38666	5.98558	6.07225	9.97034	4.66776	3.32989	5.46636	3.61303	5.32654	7.56122	7.26463	4.99413	0.475246	0.518867
ENSRNOG00000014630	Iws1	54.4027	50.6401	71.0274	50.5624	59.8551	43.137	36.0351	36.6287	29.0951	32.5172	45.4421	46.6583	54.9374	37.7294	0.474623	0.0557217
ENSRNOG00000047984	Mrps22	9.15029	7.96586	13.741	19.5319	11.624	10.9877	6.90828	9.41055	14.6357	6.39228	6.82463	5.71702	12.1668	8.31475	0.474586	0.441965
ENSRNOG00000002835	Luc7l3	143.41	131.437	228.178	170.431	113.117	126.359	92.7951	81.7994	100.51	112.699	103.701	134.258	152.155	104.294	0.474476	0.0398384
ENSRNOG00000019201	Naxe	56.0663	61.8302	68.705	48.9873	62.284	43.5439	47.2377	32.7197	43.7308	43.6342	40.282	26.7409	56.9028	39.0576	0.47432	0.071034
ENSRNOG00000012850	Kat6b	0	9.10383	11.6121	9.13589	6.59273	5.69733	0.933552	0.868666	9.34571	8.47672	4.66073	4.79492	7.02365	4.84671	0.474268	0.763616
ENSRNOG00000017724	Sf3b3	136.922	63.3475	141.668	172.794	92.8187	110.081	69.8297	112.782	93.2807	80.5983	81.2298	52.5597	119.605	81.7133	0.47339	0.128627
ENSRNOG00000053306	Washc1	29.6137	28.0702	19.3535	42.2141	24.983	26.4519	22.7787	17.6629	13.225	20.4275	23.1372	20.4706	28.4477	19.617	0.472808	0.187998
NA	Acaa1a	0.998214	1.51731	0	0	2.08191	2.23824	2.05381	1.59255	0	0.694813	0.332909	0	1.13928	0.779015	0.472461	0.875935
ENSRNOG00000045860	U2af1	590.943	409.673	562.413	620.295	504.864	490.785	334.025	395.677	375.768	385.065	340.899	351.873	529.829	363.885	0.472422	0.00216582
ENSRNOG00000008709	Arhgap32	0.831845	0.948316	0	2.67776	2.94938	0.813905	0	1.44778	3.35035	0.833775	0	0	1.3702	0.93865	0.472097	0.874583
ENSRNOG00000060486	Ptges3l1	9.15029	13.6557	17.6117	9.92346	10.2361	6.30776	14.3767	4.34333	9.52204	4.30784	7.324	5.90144	11.1475	7.62922	0.471896	0.51349
ENSRNOG00000014658	Zfp423	48.0806	55.5713	67.1567	50.7199	49.0985	33.9805	32.1142	33.2989	18.1624	50.1655	30.9605	45.5517	50.7679	35.0422	0.47151	0.163538
ENSRNOG00000022499	Sgo1	20.297	6.44855	22.063	14.3339	11.277	12.2086	4.10763	4.48811	11.2854	5.97539	19.3087	14.2003	14.438	9.89426	0.471456	0.534735
ENSRNOG00000046109	LOC689574	93.8321	85.7278	72.1886	84.4282	98.891	95.0234	58.4403	60.9514	63.4803	66.4241	49.7699	66.76	88.3485	60.971	0.471289	0.0163821
ENSRNOG00000015030	Tjp2	131.431	90.09	113.025	171.849	133.589	119.644	73.9373	108.728	78.2923	88.2412	85.0583	88.706	126.605	87.1605	0.470527	0.0251058
ENSRNOG00000025634	Zfhx2	10.814	3.6036	13.1604	5.35552	1.38794	5.49386	2.05381	5.06722	2.64501	9.72738	1.49809	6.27028	6.63588	4.54363	0.470422	0.69546
ENSRNOG00000045885	LOC100365810	1.49732	1.51731	1.16121	2.67776	0.346986	1.42433	0.933552	1.303	0	0.55585	1.66454	1.47536	1.43749	0.988718	0.470316	0.810506
ENSRNOG00000011823	Tfap2b	31.9428	252.631	110.121	121.129	205.242	135.108	74.4974	97.7249	80.232	95.4673	132.498	117.844	142.696	99.7106	0.470119	0.384305
ENSRNOG00000007285	Tp53rk	5.32381	1.13798	15.2893	3.93788	4.8578	5.08691	0.933552	2.75078	10.58	5.14161	2.16391	2.58188	5.93894	4.0253	0.469915	0.730087
ENSRNOG00000031273	RGD1559972	2.82827	1.89663	2.70949	2.0477	2.94938	1.62781	3.36079	1.303	0.705336	1.80651	1.16518	1.29094	2.34321	1.60529	0.469793	0.738752
ENSRNOG00000017372	Higd2a	97.6586	64.1062	77.6076	74.0322	71.3056	64.095	47.2377	55.7394	49.5499	59.7539	43.1117	53.8506	74.8009	51.5405	0.469695	0.0262763
ENSRNOG00000026115	Zfp646	0	2.65529	0.967676	9.45092	11.277	2.84867	0.933552	4.77766	5.46636	3.61303	0.166455	3.87282	4.53326	3.13831	0.469672	0.811674
ENSRNOG00000001654	Cpox	87.011	92.1763	88.252	105.063	112.597	72.8445	77.4848	86.4323	42.1438	72.1216	56.5945	49.9778	92.9906	64.1258	0.469488	0.0737221
ENSRNOG00000024272	Ino80d	2.82827	6.44855	8.70908	5.98558	0.693972	11.5982	5.97473	3.61944	1.58701	4.30784	4.99364	4.42608	6.04393	4.15146	0.469144	0.691496
ENSRNOG00000053060	Zfc3h1	6.48839	23.8976	21.8695	15.1215	9.02163	10.3773	5.22789	8.10755	11.9907	6.80917	9.82081	18.2576	14.4626	10.0356	0.469083	0.5083
ENSRNOG00000020024	Taf7	34.1056	36.9843	40.6424	37.0161	36.4335	23.8067	26.8863	29.1003	25.0394	25.5691	17.4777	19.9174	34.8314	23.9984	0.468646	0.120465
ENSRNOG00000027919	Rdh13	2.49553	0	4.06424	7.87576	4.33732	3.25562	1.68039	2.89555	3.17401	3.3351	0.665818	3.31956	3.67141	2.51174	0.468311	0.771633
ENSRNOG00000000075	Mtf2	25.2881	14.2247	23.9983	32.6057	18.3903	22.5859	8.77539	14.7673	16.5754	19.3158	12.6505	22.4992	22.8488	15.7639	0.468234	0.281032
ENSRNOG00000011936	Abhd14a	14.4741	9.48316	9.48322	7.2457	7.80718	9.97034	11.576	6.37022	6.70069	7.92087	4.99364	2.58188	9.74395	6.69056	0.46811	0.510077
ENSRNOG00000025881	Rbms3	1.99643	5.6899	2.32242	3.30782	4.51082	1.62781	0.373421	1.73733	2.99768	0.277925	6.32527	1.8442	3.24253	2.2593	0.467857	0.779643
NA	gene_source ensembl	1.33095	2.65529	2.70949	0	1.90842	0.610429	1.12026	0.434333	2.46868	1.38963	0	0.9221	1.53576	1.05583	0.467809	0.840481
ENSRNOG00000042720	Mrpl28	7.81934	10.4315	5.03191	7.87576	7.98067	6.71472	2.61395	9.84488	0.88167	7.36502	5.82591	5.34818	7.64231	5.31327	0.467715	0.619488
ENSRNOG00000042503	Ndufv2	77.3616	85.1588	112.831	93.249	103.922	84.8496	59.5606	72.2441	53.6056	62.95	71.9083	64.3626	92.8954	64.1052	0.467485	0.0168447
ENSRNOG00000051624	Hspe1	171.027	155.714	237.468	206.817	178.351	159.729	111.466	105.977	141.42	129.096	134.662	142.003	184.851	127.437	0.467193	0.00925735
ENSRNOG00000006744	Acyp1	8.31845	12.1385	9.87029	9.92346	13.5325	7.12167	5.78802	6.65977	4.93735	3.05718	5.32654	16.5978	10.1508	7.06111	0.466863	0.544629
ENSRNOG00000026124	Id3	671.133	695.685	976.772	710.236	729.885	548.775	365.952	493.402	427.081	518.886	617.047	572.624	722.081	499.165	0.466845	0.0208215
ENSRNOG00000000505	Rpl10a	251.55	142.437	171.085	198.154	286.957	218.534	165.799	159.545	102.45	133.126	172.613	142.003	211.453	145.923	0.466431	0.0511054
ENSRNOG00000009085	Prkag2	1.83006	3.22427	2.51596	2.67776	0.693972	3.86605	0.18671	0.723888	4.58469	1.1117	0.332909	3.31956	2.46801	1.70991	0.466395	0.79978
ENSRNOG00000010099	Asb8	69.0431	59.3646	61.5442	54.3428	47.5371	63.0776	42.57	41.4064	39.6752	43.9122	45.4421	32.0891	59.1516	40.8491	0.466155	0.0357536
ENSRNOG00000039024	Spice1	5.98928	3.41394	8.32201	11.8136	7.11321	5.49386	1.8671	6.80455	6.17169	4.30784	4.32782	5.5326	7.02432	4.83527	0.465774	0.583993
ENSRNOG00000056610	Cog5	5.65655	8.53484	7.74141	10.2385	3.81684	11.1912	2.42724	7.52844	4.93735	9.58842	0	8.2989	7.86322	5.46339	0.465764	0.712119
NA	Tf	6.65476	6.63821	5.80605	9.45092	5.55177	8.95295	1.68039	4.63288	5.64269	3.61303	3.662	10.6964	7.17578	4.98789	0.465614	0.593298
ENSRNOG00000060528	Cacna1g	1.66369	3.98293	2.32242	4.56794	1.38794	4.06952	3.5475	5.06722	0.176334	3.61303	0	0	2.99907	2.06735	0.465499	0.831717
ENSRNOG00000046794	Khdrbs1	154.557	134.092	163.344	151.372	151.98	111.505	75.2443	133.63	89.754	110.753	97.2094	93.1321	144.475	99.9538	0.465154	0.0189803
ENSRNOG00000027194	Sgsm2	24.6226	9.2935	41.4165	22.0521	18.9107	21.1615	18.671	15.2017	17.1044	20.5665	8.48918	14.0159	22.9095	15.6748	0.465079	0.375413
ENSRNOG00000016536	Pdik1l	1.33095	5.87956	8.70908	7.08819	4.68431	1.01738	1.30697	3.32989	5.11369	8.05983	1.831	0.18442	4.78491	3.3043	0.465048	0.768636
ENSRNOG00000012270	Med26	7.32024	11.5695	12.7733	10.5535	8.15417	15.6677	5.78802	6.08066	11.9907	6.11435	6.65818	9.03658	11.0064	7.61142	0.465026	0.446312
NA	Lce1m	10.4812	9.86249	18.9664	15.1215	14.5734	10.3773	6.34815	12.7404	10.2274	8.47672	5.32654	11.6185	13.2304	9.12295	0.464284	0.403255
ENSRNOG00000012830	Paqr8	0.998214	1.89663	3.09656	3.1503	0	1.22086	1.8671	0	0	5.28058	0	0	1.72709	1.19128	0.464191	0.891493
ENSRNOG00000038012	Commd6	30.9446	17.2594	33.288	45.5219	38.6889	25.638	20.1647	28.0869	32.7981	20.1496	12.9834	17.5199	31.8901	21.9504	0.464092	0.276279
ENSRNOG00000002886	Myh10	363.516	158.938	299.205	301.484	200.211	220.772	132.191	179.814	198.552	219.005	162.293	173.355	257.354	177.535	0.464036	0.0558456
ENSRNOG00000027360	Srsf7	27.95	26.1735	24.579	37.0161	36.0865	32.5562	18.671	22.5853	20.1021	23.0678	26.2998	16.9666	30.7269	21.2821	0.464034	0.125907
ENSRNOG00000018529	Csnk1g2	234.747	281.271	340.235	295.184	278.283	198.796	129.204	171.996	183.387	220.395	217.889	206.735	271.419	188.268	0.464006	0.0221145
NA	Mapk8ip1	1.16458	3.6036	0.193535	1.10261	3.99034	1.62781	0.18671	0	3.35035	3.3351	1.33164	0	1.94708	1.3673	0.463891	0.855162
ENSRNOG00000030174	Gm18025	34.6048	14.9834	14.5151	5.51303	28.9733	53.1073	31.9275	10.424	16.9281	21.4002	9.98727	14.0159	25.2828	17.4472	0.463552	0.564508
ENSRNOG00000058329	Prrx2	1048.79	760.36	891.616	1032.98	1000.19	943.519	731.905	631.955	547.165	716.213	736.395	562.481	946.243	654.352	0.463487	0.00824297
ENSRNOG00000019132	Fv1	19.4652	10.6211	14.7087	17.6417	22.5541	17.7024	13.8166	13.03	8.11137	14.3131	14.8145	6.82354	17.1155	11.8182	0.463308	0.336405
ENSRNOG00000008345	Clcn6	34.9375	33.9497	23.9983	43.3167	27.2384	16.2781	20.5381	15.0569	20.4548	21.1223	24.4688	23.2369	29.9531	20.813	0.463295	0.223644
ENSRNOG00000016280	Btrc	33.4402	14.6041	25.9337	23.4698	19.7782	14.2433	18.2976	16.939	14.6357	15.8417	14.3151	10.5119	21.9115	15.0902	0.462958	0.278185
ENSRNOG00000060436	Vti1b	3.32738	1.13798	7.74141	0.472546	1.38794	5.29038	2.61395	3.909	0	5.97539	0	0.73768	3.22627	2.206	0.462869	0.838514
ENSRNOG00000021183	LOC102552640	9.48303	6.82787	9.28969	5.04049	8.50115	8.546	3.92092	1.59255	5.81902	10.0053	1.66454	10.1431	7.94804	5.52424	0.462828	0.630425
ENSRNOG00000019079	Polr1c	133.095	50.8297	96.7676	130.58	110.689	97.0582	47.6111	83.8263	50.2552	89.9088	87.888	68.9731	103.17	71.4104	0.462479	0.142201
ENSRNOG00000018066	Bccip	102.816	79.2792	103.154	115.301	82.0622	88.7156	58.6271	65.4395	66.3016	63.3669	67.0812	74.6901	95.2214	65.9177	0.462473	0.0135716
ENSRNOG00000021691	Ccdc92	0.665476	7.96586	1.74182	0	5.20479	7.7321	4.29434	4.34333	1.58701	2.64029	2.33036	1.10652	3.88501	2.71697	0.462373	0.800156
ENSRNOG00000015491	Rcl1	192.489	102.039	134.894	193.901	145.387	178.856	125.096	121.758	78.116	123.399	93.0481	113.787	157.928	109.201	0.462338	0.0490952
ENSRNOG00000011498	Psip1	68.2113	90.659	118.056	89.7837	62.9779	62.6707	40.7029	72.6784	43.2019	47.3862	82.5614	54.7727	82.0598	56.8839	0.461798	0.134724
ENSRNOG00000048509	Ubxn6	72.0378	46.6572	60.77	76.7099	90.3898	91.5643	52.4656	63.2678	39.1462	57.9474	41.7801	48.8713	73.0215	50.5797	0.461605	0.0847098
ENSRNOG00000014703	Tonsl	4.49196	2.27596	1.74182	0.630061	2.77589	0.813905	0.18671	1.44778	1.58701	1.1117	0.499364	4.05724	2.1216	1.48163	0.461343	0.802
ENSRNOG00000043182	38961	1.66369	7.96586	5.03191	8.82085	5.72527	3.66257	0.560131	3.04033	6.17169	8.19879	3.32909	1.65978	5.47836	3.82664	0.46109	0.718284
NA	Gemin8	1.49732	0.189663	0.967676	6.14309	5.37828	5.90081	1.30697	3.04033	0.705336	7.22605	1.66454	0	3.34614	2.32387	0.460745	0.824498
ENSRNOG00000007646	Sipa1l1	17.8015	14.6041	15.2893	12.6012	14.7469	18.1094	3.92092	17.0838	6.52436	12.2287	12.4841	12.5406	15.5254	10.7971	0.46017	0.413351
ENSRNOG00000039976	Ptk7	8.81756	1.89663	0	6.93067	16.8288	4.47648	7.65512	6.94933	1.76334	1.25066	6.15882	3.13514	6.49169	4.4854	0.459924	0.777278
ENSRNOG00000002984	Bmp15	1.66369	28.4495	9.87029	8.34831	14.2264	4.47648	3.92092	5.93588	5.29002	8.75464	19.4752	4.05724	11.1724	7.90565	0.459904	0.689757
ENSRNOG00000023360	Fus	3234.21	1735.99	2647.17	2809.44	2760.62	3029.56	1785.7	2050.05	1487.55	2070.96	1975.15	1871.49	2702.83	1873.48	0.45971	0.0389465
ENSRNOG00000007805	Mybl2	43.9214	7.01754	32.7074	36.2285	31.9227	38.6605	27.6331	20.4137	10.7564	25.7081	27.6315	19.1797	31.743	21.8871	0.459332	0.414979
ENSRNOG00000042261	Hdgf	178.514	162.541	338.493	176.89	235.777	148.945	124.909	131.313	146.005	136.461	157.133	162.843	206.86	143.111	0.459148	0.0572742
ENSRNOG00000056772	Col4a6	0	8.53484	3.48363	0	3.46986	1.62781	0	4.63288	1.23434	1.52859	2.16391	2.58188	2.85269	2.0236	0.459052	0.85574
ENSRNOG00000008167	Abhd6	11.1467	10.0521	5.99959	11.0261	5.20479	10.1738	4.85447	3.909	8.99304	8.05983	3.99491	7.56122	8.93385	6.22874	0.45893	0.519743
ENSRNOG00000023548	Sned1	11.6458	7.39687	17.0311	6.61564	3.64335	5.69733	2.80066	6.94933	0	9.31049	7.82336	9.221	8.67169	6.01747	0.458719	0.718284
ENSRNOG00000056223	Tfb1m	7.65297	16.88	28.8367	17.1692	18.3903	7.12167	5.4146	15.4912	10.2274	14.5911	13.3164	7.56122	16.0085	11.1003	0.458659	0.489584
ENSRNOG00000018809	Psmd5	51.9071	36.7947	59.2217	46.9395	43.3732	34.3875	37.3421	38.0765	26.4501	31.6835	34.2896	20.655	45.4373	31.4161	0.458467	0.118041
ENSRNOG00000024250	Wwc3	141.746	205.595	155.215	157.043	172.625	138.974	87.1937	117.27	90.812	131.597	112.856	139.422	161.867	113.192	0.458101	0.0270013
ENSRNOG00000003719	Atpaf2	28.6155	32.0531	30.385	53.8702	33.3106	30.7249	23.8989	21.7167	19.9258	30.0159	20.6404	29.3228	34.8266	24.2534	0.4581	0.155105
ENSRNOG00000061176	Nudt3	55.5672	59.1749	43.7389	33.3932	36.26	39.6779	39.2092	32.575	25.7448	28.2094	33.9567	26.7409	44.6354	31.0727	0.457943	0.128522
ENSRNOG00000026108	Tcof1	30.1128	36.7947	61.5442	61.431	43.5467	32.1492	12.3229	25.3361	26.6264	29.3211	31.7928	59.5677	44.2631	30.8278	0.457914	0.340328
ENSRNOG00000008159	Msantd3	52.2399	27.6908	48.1902	37.8037	47.1901	41.7126	27.4464	26.4943	29.0951	30.0159	31.7928	31.9047	42.4712	29.4582	0.457865	0.0808902
ENSRNOG00000036592	Zfp518a	11.3131	15.9317	21.6759	20.477	24.983	9.35991	10.8292	12.5957	16.0464	10.1443	4.99364	17.5199	17.2901	12.0215	0.45692	0.438138
ENSRNOG00000014060	Mras	124.943	84.5898	173.601	151.687	133.589	157.287	84.7665	98.1593	68.2413	113.532	112.357	96.0828	137.616	95.5232	0.456428	0.0483315
ENSRNOG00000054626	Rps8	360.688	238.976	373.329	309.832	302.398	306.435	210.983	248.149	177.745	249.021	218.888	208.948	315.276	218.955	0.456338	0.00636404
ENSRNOG00000031032	Hmgn3	101.319	99.9525	124.637	113.411	109.995	84.2392	76.5512	68.0455	78.4687	73.9281	74.5716	68.7887	105.592	73.3923	0.456246	0.0113434
ENSRNOG00000045838	Hps1	65.0503	20.863	34.0622	67.7316	58.9876	36.8292	33.4212	41.4064	25.3921	41.2719	33.7903	21.3927	47.254	32.7791	0.455909	0.284489
ENSRNOG00000012213	Nthl1	28.4491	30.7254	23.9983	29.7704	23.595	22.5859	19.4179	21.2823	16.2227	23.4847	16.3125	14.2003	26.5207	18.4867	0.455227	0.167505
ENSRNOG00000014142	Ogfrl1	12.4777	14.4144	11.8056	13.3888	12.8385	4.273	3.92092	9.55533	1.76334	12.9235	9.155	11.2496	11.533	8.09462	0.454854	0.582603
ENSRNOG00000015162	Lonp2	43.5887	47.6055	52.8351	56.548	49.272	52.0899	35.2883	39.8139	33.1508	41.6888	31.6263	28.5851	50.3232	35.0255	0.454679	0.0485485
ENSRNOG00000060728	Tuba1a	2164.79	2835.47	2334.42	2680.28	2242.05	2101.71	1714	1572	1609.58	1767.74	1821.51	1545.81	2393.12	1671.77	0.454053	0.0202901
ENSRNOG00000025768	Clk1	29.2809	28.6391	28.4497	50.2474	22.5541	28.8936	19.7913	12.1613	26.6264	24.8743	32.2922	15.3069	31.3441	21.8421	0.454027	0.288216
NA	LOC100363012	1.33095	0.758653	2.12889	2.0477	0	0.610429	1.30697	0.289555	0.529002	0	1.49809	1.10652	1.1461	0.788357	0.453841	0.852059
ENSRNOG00000016413	Pstpip1	1.33095	3.79326	1.16121	2.20521	1.56144	2.44171	2.98737	0.289555	3.87935	1.52859	0	0	2.0823	1.44748	0.453687	0.841538
ENSRNOG00000004493	Tasp1	3.82649	2.27596	7.1608	0	1.73493	1.62781	0	2.17166	1.41067	2.2234	3.662	2.02862	2.771	1.91606	0.453536	0.826801
ENSRNOG00000005769	Smg8	20.297	23.8976	14.7087	20.477	22.2071	17.9059	12.3229	14.1882	16.0464	18.0651	14.9809	7.93006	19.9155	13.9223	0.453509	0.278307
ENSRNOG00000042536	Pde4d	5.49018	0	8.32201	1.89018	0	1.62781	0.933552	3.47466	2.82134	3.05718	1.49809	0	2.88836	1.96414	0.45345	0.857091
ENSRNOG00000007253	Cbll1	61.2238	49.3124	88.4455	90.5713	73.908	70.4028	49.4783	48.211	47.9629	57.2526	56.9274	41.6789	72.3106	50.2518	0.453409	0.0543561
ENSRNOG00000007098	Gtpbp10	15.6387	15.9317	14.9022	15.4365	15.6144	12.4121	6.90828	8.83144	8.46404	13.7573	13.1499	11.8029	14.9893	10.4856	0.4531	0.317055
ENSRNOG00000008452	Eid1	524.728	471.123	537.254	452.384	412.393	450.293	304.898	327.342	316.696	351.436	349.055	337.673	474.696	331.183	0.453022	0.0015007
ENSRNOG00000001060	Snrnp35	11.1467	3.79326	8.70908	33.2357	12.1445	15.4642	6.90828	14.4778	7.7587	14.5911	13.6493	1.29094	14.0822	9.77934	0.452977	0.648806
NA	LOC100361103	43.755	55.192	52.2545	37.3311	53.4358	54.9386	41.0763	26.6391	32.2691	28.9042	33.4573	45.1829	49.4845	34.5882	0.452559	0.102692
ENSRNOG00000010685	Tbx18	213.618	256.425	319.333	215.323	298.061	221.789	140.22	217.456	107.387	197.466	191.423	212.821	254.091	177.795	0.452439	0.0557968
ENSRNOG00000048282	Mpnd	68.3777	45.1398	55.5446	45.6794	42.5058	48.0204	45.9308	26.06	31.3875	49.6096	32.2922	27.2942	50.8779	35.429	0.452254	0.132733
ENSRNOG00000061579	Rpl12-ps1	8.31845	3.79326	5.03191	5.82806	9.19513	8.95295	6.53486	5.212	2.64501	3.61303	5.82591	4.79492	6.85329	4.77095	0.451905	0.58026
ENSRNOG00000014719	Snx19	17.9678	19.725	9.87029	11.9712	14.3999	26.2484	10.0824	13.03	19.7494	10.4222	12.1512	4.6105	16.6971	11.6743	0.451476	0.464652
ENSRNOG00000005580	Itgb4	2.82827	1.51731	0	1.10261	3.12287	6.10429	0	0.579111	4.93735	0.972738	0.665818	3.13514	2.44589	1.71503	0.451319	0.846045
ENSRNOG00000000881	Mmgt1	55.9	50.0711	41.4165	45.2069	53.7828	33.7771	39.2092	44.302	25.9211	41.9667	27.1321	17.1511	46.6924	32.6137	0.451144	0.206711
ENSRNOG00000009667	Mlst8	78.8589	68.2788	122.121	67.7316	71.8261	57.3803	57.5068	60.5171	42.4965	65.4514	50.1028	48.318	77.6994	54.0654	0.450875	0.0870756
ENSRNOG00000023768	Rundc1	32.1092	20.863	23.6113	18.7443	12.8385	20.9581	16.9906	21.2823	14.2831	17.0924	14.8145	5.34818	21.5207	14.9685	0.450759	0.392159
ENSRNOG00000015413	Qpctl	76.6961	64.4855	61.3506	60.3284	43.1997	63.6881	47.051	34.8914	27.8608	55.1681	40.9478	52.9285	61.6247	43.1413	0.450421	0.105952
ENSRNOG00000021638	Eef1d	366.511	216.216	367.33	416.628	382.899	331.87	235.815	262.048	241.578	263.195	224.88	222.779	346.909	241.716	0.449746	0.0140953
ENSRNOG00000016187	Tmem67	6.82113	2.84495	6.96726	1.89018	6.76622	5.08691	2.24052	2.02689	2.29234	5.28058	5.82591	3.50398	5.06278	3.52837	0.449704	0.677616
NA	Nacad	8.48482	7.2072	16.4505	20.477	9.02163	21.1615	14.9368	5.212	5.64269	6.11435	13.8157	11.8029	13.8004	9.58741	0.449551	0.534523
ENSRNOG00000006570	Plekhg3	2.99464	6.44855	3.2901	6.77316	7.2867	5.69733	4.10763	5.79111	2.46868	4.16888	3.99491	2.21304	5.41508	3.79071	0.449484	0.633347
ENSRNOG00000000414	Cep85l	1.49732	8.72451	5.03191	2.83528	0.693972	3.66257	2.24052	3.18511	2.29234	3.47406	1.66454	2.95072	3.74093	2.63455	0.448624	0.746727
ENSRNOG00000021179	Naa40	36.7675	38.5016	59.6088	78.1276	32.4432	29.0971	31.3673	25.7704	40.3805	35.9913	39.4497	18.2576	45.7576	31.8695	0.448279	0.282619
ENSRNOG00000011595	Senp8	12.9768	3.6036	6.58019	10.711	10.4096	5.08691	7.84183	3.04033	3.70302	3.3351	3.49554	13.0938	8.22802	5.75161	0.44821	0.640072
ENSRNOG00000008891	Ift20	101.818	94.2626	117.669	139.874	74.7755	82.2044	72.6303	84.4054	54.4872	65.7293	79.8982	69.3419	101.767	71.082	0.448167	0.0567313
ENSRNOG00000017663	Dolpp1	33.9393	37.3636	29.8044	39.5363	30.3613	36.0153	16.6172	25.1913	25.3921	19.3158	32.958	25.8188	34.5034	24.2155	0.448163	0.147247
ENSRNOG00000011991	Slc10a7	13.6423	26.1735	22.063	31.9756	24.8095	18.9233	18.8577	13.1748	14.2831	21.1223	12.3176	16.7822	22.9312	16.0896	0.447962	0.286021
ENSRNOG00000014543	Tbc1d2b	62.7211	35.2774	78.3817	41.4265	53.6093	57.1768	30.9939	57.7663	24.1578	41.1329	41.1143	33.9333	54.7655	38.1831	0.447636	0.184901
ENSRNOG00000027300	Ttc7b	6.48839	8.72451	11.0315	7.08819	2.60239	4.06952	5.60131	8.68666	4.40835	3.05718	1.831	4.24166	6.66742	4.63769	0.447629	0.652138
ENSRNOG00000017849	Apbb3	0.998214	5.87956	1.35475	2.83528	1.38794	1.83129	2.24052	1.44778	4.05568	0.138963	2.16391	0	2.38117	1.67448	0.447091	0.827189
ENSRNOG00000052572	Aff2	0	2.84495	0	7.2457	3.99034	1.01738	0	0.434333	0	3.75199	2.16391	4.42608	2.51639	1.79605	0.447078	0.881487
ENSRNOG00000000801	Msl3l2	0	5.12091	0.580605	2.99279	3.29637	0	1.68039	1.303	2.11601	0.833775	1.831	0.73768	1.99844	1.41698	0.447055	0.846944
ENSRNOG00000005151	Dync2li1	20.6298	34.7084	19.16	30.4004	12.8385	17.499	10.4558	23.454	14.8121	27.9315	9.65436	9.03658	22.5393	15.8907	0.446937	0.451292
ENSRNOG00000000432	Fkbpl	6.9875	11.0005	9.67676	13.5463	3.46986	2.84867	3.36079	8.3971	6.17169	7.50398	3.99491	3.87282	7.92159	5.55021	0.446895	0.622589
ENSRNOG00000025981	Ska2	12.9768	3.22427	12.7733	16.2241	21.1661	12.4121	6.90828	12.5957	5.29002	8.61568	15.9796	5.5326	13.1294	9.15365	0.446648	0.560628
ENSRNOG00000019384	Med11	13.3095	9.86249	13.5475	5.67055	12.1445	5.69733	7.46842	6.08066	5.29002	4.58576	6.82463	11.9873	10.0386	7.03947	0.445956	0.524883
ENSRNOG00000010170	Tubb4b	152.228	110.953	115.734	135.306	137.233	166.851	89.621	98.1593	86.9327	123.399	107.197	68.6042	136.384	95.6521	0.445926	0.0378781
NA	Ccnc	15.805	13.6557	17.8052	13.3888	5.72527	7.7321	9.89565	7.96277	6.17169	11.8118	7.324	8.66774	12.352	8.63894	0.445461	0.46955
ENSRNOG00000056647	Ascc1	113.297	70.1754	83.2201	78.1276	108.086	94.413	62.3613	59.3588	49.7262	78.6528	68.2463	65.6535	91.2199	63.9998	0.445294	0.0455733
ENSRNOG00000020269	Sugp2	13.3095	18.2077	14.7087	17.9567	6.59273	10.1738	8.58868	6.65977	11.4617	13.6183	10.986	5.5326	13.4915	9.47451	0.445189	0.467057
ENSRNOG00000018709	Patz1	26.1199	21.0526	47.029	30.0854	26.1974	27.6728	14.5634	25.1913	20.1021	20.1496	16.9784	27.4786	29.6929	20.7439	0.444851	0.225624
ENSRNOG00000048736	Mllt1	23.2917	18.2077	35.804	34.1808	18.3903	37.2362	14.19	20.4137	22.2181	24.4574	21.4726	14.0159	27.8518	19.4613	0.443992	0.270915
ENSRNOG00000038225	Fbxo15	3.99286	3.6036	10.2574	1.10261	1.38794	7.52862	3.17408	1.59255	2.82134	5.41954	0.166455	6.27028	4.6455	3.24071	0.443897	0.779916
ENSRNOG00000016587	Ninj1	108.639	77.7619	84.3813	74.5047	100.799	88.9191	70.0164	50.9617	67.7123	63.5059	61.0888	62.1495	89.1676	62.5724	0.443539	0.0339411
ENSRNOG00000002574	Nubp1	22.9589	25.6045	27.2885	32.9207	21.3396	27.4693	24.0856	17.6629	11.2854	17.0924	19.6416	20.8395	26.2636	18.4346	0.443416	0.219195
ENSRNOG00000013023	Gltscr2	131.764	94.073	131.217	111.993	113.638	134.091	79.3519	97.5801	80.761	80.7373	90.5512	73.2147	119.463	83.6994	0.443322	0.0155513
ENSRNOG00000017605	Gmds	68.7104	53.1057	64.0601	58.7532	67.6622	58.8046	58.4403	39.5243	28.9188	47.6642	45.1092	40.5724	61.8494	43.3715	0.44308	0.0748428
ENSRNOG00000019062	Pura	19.4652	13.6557	10.838	10.5535	19.0842	13.8364	10.6425	7.96277	9.69837	9.58842	10.986	12.725	14.5722	10.2672	0.443042	0.363915
ENSRNOG00000057620	Slc6a8	184.337	102.987	201.47	128.69	144.52	164.002	106.425	116.691	88.696	146.328	92.3822	98.1114	154.334	108.106	0.442519	0.0557968
ENSRNOG00000013110	Nudt2	17.8015	8.72451	17.8052	27.0926	16.3083	15.4642	2.61395	13.03	8.99304	11.9508	18.8094	17.1511	17.1994	12.0914	0.442355	0.513871
ENSRNOG00000012397	Zmym4	35.7693	19.9146	34.6428	47.0971	37.648	21.5685	19.6046	22.4405	21.8654	21.9561	24.9682	27.1097	32.7734	22.9908	0.44222	0.20593
ENSRNOG00000017469	Anxa1	363.183	407.586	664.6	447.028	474.33	252.718	258.967	292.451	262.209	260.138	386.008	370.315	434.907	305.015	0.442145	0.0919349
ENSRNOG00000012455	Tardbp	43.4223	49.3124	53.9963	54.1853	40.4239	42.9335	26.8863	40.8273	25.2158	39.6043	35.4548	31.9047	47.3789	33.3155	0.441999	0.0864998
ENSRNOG00000007744	Ehd3	76.6961	62.5889	61.7377	52.7676	73.908	87.4948	43.3168	43.8676	34.7378	59.6149	62.9198	48.1336	69.1988	48.7651	0.441608	0.0894297
ENSRNOG00000029061	Hirip3	214.616	133.713	167.795	227.61	212.702	197.982	115.2	163.888	112.148	137.434	143.65	139.053	192.403	135.229	0.441354	0.0247152
ENSRNOG00000011382	Wdr33	20.7961	19.725	25.1596	20.6345	27.4119	27.0623	14.9368	15.4912	21.5128	17.9262	17.3113	11.6185	23.4649	16.4661	0.441353	0.220354
ENSRNOG00000000122	Ak2	72.5369	49.6918	75.8658	70.0943	81.0212	80.7801	44.6238	62.1096	53.6056	60.7266	38.9504	41.6789	71.665	50.2825	0.441209	0.0709977
ENSRNOG00000003224	Nudt16l1	415.257	259.649	367.91	364.963	354.099	354.252	280.626	266.246	193.615	290.432	215.725	238.455	352.688	247.516	0.440928	0.0142599
ENSRNOG00000012953	Arsa	19.2988	33.1911	39.8682	36.8586	32.9637	35.6083	19.7913	23.1644	16.3991	30.8497	21.1397	28.0318	32.9648	23.2293	0.440428	0.204899
ENSRNOG00000008733	Lsm3	105.478	68.6581	73.9304	134.991	84.6645	80.3731	81.5924	66.0186	49.3735	61.2825	64.2514	62.1495	91.3491	64.1113	0.440427	0.0907931
ENSRNOG00000049783	Rcor1	133.262	81.7448	129.862	115.144	95.4211	109.877	70.7632	68.4798	87.9907	91.8542	60.5894	87.4151	110.885	77.8488	0.440265	0.0388935
ENSRNOG00000015335	Rpl13	8.31845	8.72451	3.09656	3.78037	6.93972	3.4591	4.48105	4.77766	4.76102	1.25066	3.49554	5.5326	5.71978	4.04976	0.440265	0.670724
ENSRNOG00000000258	Prmt7	3.99286	3.6036	6.19312	9.13589	9.8891	9.15643	2.80066	4.34333	3.35035	3.19614	14.3151	1.47536	6.99517	4.91349	0.440007	0.695287
ENSRNOG00000009184	Foxp1	42.5905	17.2594	77.027	75.9224	37.1275	32.7597	18.8577	36.9183	44.0835	24.1795	31.2934	41.8633	47.1144	32.866	0.439691	0.395411
ENSRNOG00000022877	Poldip3	91.3366	90.4694	148.828	100.022	93.3392	100.11	67.7759	70.5067	79.5267	81.9879	63.9185	74.5057	104.018	73.0369	0.439533	0.0315583
ENSRNOG00000000879	Slc9a6	50.2434	45.7088	49.9321	45.8369	56.0382	36.6257	35.6617	33.4436	45.4942	32.2393	23.6365	29.5072	47.3975	33.3304	0.439514	0.115656
ENSRNOG00000014065	Zfp653	0	0	2.32242	3.1503	0.693972	2.44171	1.8671	0.723888	0.529002	1.38963	0.332909	1.10652	1.43474	0.991508	0.439435	0.85711
ENSRNOG00000019246	Psme2	37.1003	11.7591	32.1268	22.0521	29.1468	35.2014	15.497	22.2958	16.2227	21.6782	18.4764	23.2369	27.8978	19.5678	0.439292	0.294602
ENSRNOG00000048258	Cisd2	211.621	244.666	239.016	190.594	219.469	188.012	156.65	173.299	135.777	133.96	143.65	168.56	215.563	151.983	0.439006	0.0106533
ENSRNOG00000009474	Ddx42	49.0789	75.486	56.1252	65.2113	54.8238	54.1247	33.7946	41.4064	44.9652	50.0265	48.6047	32.0891	59.1416	41.8144	0.438574	0.0844084
ENSRNOG00000014634	Gtpbp1	6.65476	5.31057	4.06424	4.72546	4.16383	10.5808	2.42724	5.212	0.88167	2.2234	8.98854	5.34818	5.9166	4.18017	0.438514	0.699723
ENSRNOG00000030319	Morn2	5.49018	3.03461	6.96726	2.52024	0	4.273	2.42724	0.868666	0	5.83643	0.832272	5.71702	3.71422	2.6136	0.438468	0.833743
ENSRNOG00000014475	Slc31a1	38.764	30.1564	36.7717	28.0377	39.9034	36.4222	17.3641	27.7973	29.6241	18.621	33.4573	21.0239	35.0092	24.6479	0.438328	0.179548
ENSRNOG00000018396	Prpf18	112.965	92.935	156.57	133.258	89.3488	84.2392	85.1399	77.8904	68.7703	83.9334	66.9147	87.2306	111.553	78.3132	0.438208	0.0531102
ENSRNOG00000032630	Mrps28	12.9768	17.6387	19.7406	25.8325	15.9613	12.4121	6.72157	12.1613	9.87471	15.1469	12.3176	17.7043	17.427	12.3211	0.438012	0.377445
ENSRNOG00000001551	Atp5j	153.725	136.747	194.503	193.114	160.828	122.493	111.653	102.358	118.144	128.401	112.024	103.644	160.235	112.704	0.437938	0.0173052
ENSRNOG00000034182	LOC100361934	11.6458	10.6211	15.8699	10.081	18.5637	5.29038	8.40197	8.10755	11.9907	7.50398	3.82845	10.8808	12.012	8.45224	0.437887	0.517893
ENSRNOG00000014645	Aldh7a1	93.333	97.8662	115.927	122.074	114.505	91.9713	59.5606	69.9276	85.1693	70.8709	85.3911	77.272	105.946	74.6986	0.437843	0.0230563
ENSRNOG00000061216	Tubb5	1975.46	1298.24	1855.23	1947.52	1682.71	1796.29	1269.82	1147.94	1249.33	1253.58	1244.41	1255.53	1759.24	1236.77	0.437552	0.0161641
ENSRNOG00000032446	Recql4	1.66369	0	1.54828	0	4.68431	4.67995	3.73421	1.01344	0.352668	0.833775	1.16518	1.65978	2.09604	1.45984	0.437252	0.85574
ENSRNOG00000024689	Hopx	2.82827	0	0.38707	0.157515	5.0313	2.23824	2.05381	0.723888	2.64501	1.66755	0.332909	0	1.77373	1.2372	0.437223	0.868174
ENSRNOG00000016427	Letm1	30.1128	16.6904	19.9341	24.0998	21.8601	32.3527	29.6869	7.81799	11.8144	16.2586	18.4764	17.8887	24.175	16.9905	0.43707	0.394864
ENSRNOG00000023995	Ankrd39	9.48303	0	4.06424	14.964	5.72527	4.88343	1.8671	0.144778	6.17169	3.19614	8.48918	7.56122	6.51999	4.57169	0.436865	0.803755
ENSRNOG00000019268	Pelp1	24.9553	15.7421	26.5143	25.36	34.1781	24.4171	15.497	20.2689	13.0487	20.8444	19.6416	17.1511	25.1945	17.7419	0.436697	0.231552
ENSRNOG00000000145	Pik3r3	18.1342	13.0868	22.6436	11.0261	18.3903	21.5685	11.0159	13.1748	6.34803	14.1742	11.6518	17.5199	17.4749	12.3141	0.436374	0.379163
ENSRNOG00000024043	Orc6	9.6494	7.39687	11.8056	9.45092	3.99034	4.273	7.65512	5.212	4.40835	6.39228	3.662	5.34818	7.76103	5.44632	0.436179	0.578886
ENSRNOG00000013215	Dctd	33.7729	24.6562	36.3846	63.7937	51.8744	20.9581	21.285	27.5078	40.0278	19.8716	22.3049	31.9047	38.5733	27.1503	0.435834	0.335132
ENSRNOG00000026716	Rpl9	4.8247	3.41394	3.8707	6.30061	5.0313	5.49386	2.98737	5.50155	2.99768	3.19614	0	5.71702	4.82252	3.39996	0.435822	0.746379
[truncated: 8,971 more rows]

## Sheet: up in gmASTRs
ensembl_gene_id	external_gene_name	gm 6	gm 5	gm 4	gm 3	gm 2	gm 1	wm 6	wm 5	wm 4	wm 3	wm 2	wm 1	average gm	average wm	gm_vs_wm LogFC	gm_vs_wm FDR
ENSRNOG00000002434	Tmem100	19.7979	1.13798	32.3204	18.7443	12.665	1.42433	0	0	0	0.416888	0	0.18442	14.3483	0.100218	6.74104	1.5855e-10
ENSRNOG00000010263	Cldn11	3281.3	111.901	3779.16	1747.95	1453.87	690.802	23.1521	35.9049	4.05568	79.4866	7.49045	14.938	1844.16	27.5046	5.98872	1.91571e-13
ENSRNOG00000037687	Rspo2	331.573	32.2427	512.868	203.825	117.975	87.9017	0	2.17166	0	13.2014	3.662	2.21304	214.398	3.54136	5.83784	3.04549e-09
ENSRNOG00000020151	Cdh1	1317.14	87.4347	812.073	1057.24	1037.14	1013.92	4.85447	26.06	1.23434	113.81	0.832272	10.6964	887.493	26.248	5.02888	5.03783e-07
ENSRNOG00000007256	Necab1	14.4741	2.08629	10.0638	12.2862	2.4289	7.7321	0	0.144778	0	0	1.33164	0	8.17857	0.246069	4.85912	4.64037e-06
ENSRNOG00000005781	Wnt16	82.0199	7.01754	85.7361	44.7343	60.7225	40.6953	0	3.32989	2.99768	6.39228	0	0	53.4876	2.11997	4.56161	1.6722e-06
ENSRNOG00000008178	Nxn	186.167	2.46562	55.5446	9.13589	3.46986	1.83129	0.933552	6.37022	0	2.77925	0	0.9221	43.1024	1.83419	4.44823	0.000930185
ENSRNOG00000046468	Ptgfr	7.4866	3.6036	17.8052	8.50582	3.81684	3.25562	0	0.868666	0	0.972738	0	0	7.41229	0.306901	4.35159	1.72989e-05
ENSRNOG00000023458	Dcaf12l1	84.3491	13.6557	103.154	84.4282	43.3732	22.9928	1.68039	2.17166	0.705336	11.5339	0.166455	0	58.6589	2.70962	4.34658	9.65683e-07
ENSRNOG00000001422	Col26a1	7.4866	5.6899	10.6444	3.62285	7.63369	1.83129	0	0.144778	0	0	1.33164	0.18442	6.15146	0.276806	4.30924	3.99745e-05
ENSRNOG00000029903	Spock3	48.247	0	67.1567	42.0566	11.971	16.4816	0	1.44778	0.176334	7.50398	0	0	30.9855	1.52135	4.25284	0.00341901
ENSRNOG00000012531	Ephb2	43.5887	2.65529	28.0626	16.8541	10.7566	8.95295	1.30697	0	1.23434	1.94548	1.33164	0	18.4784	0.969737	4.13268	2.18053e-07
ENSRNOG00000006280	Pcsk9	30.4455	11.0005	19.16	37.1736	20.1252	26.045	0	2.46122	1.058	3.3351	0.166455	0.55326	23.9916	1.26234	4.12551	1.1603e-11
ENSRNOG00000011360	Dkk2	15.805	2.84495	13.1604	7.56073	1.21445	2.44171	0	1.73733	0	0.416888	0	0	7.17121	0.359037	4.11071	0.000664973
ENSRNOG00000001528	Gap43	22.2934	1.70697	28.0626	16.6966	5.89876	6.91819	0	1.44778	0.176334	0.55585	0.166455	2.21304	13.5961	0.759909	4.04182	2.86289e-06
ENSRNOG00000029749	Pabpc4l	1.49732	5.31057	3.2901	5.98558	0	1.83129	0.373421	0.144778	0	0.416888	0	0	2.98581	0.155848	4.00546	0.00589373
ENSRNOG00000037897	NEWGENE_68440	0.332738	0.758653	19.9341	4.0954	5.37828	8.13905	0.746842	1.01344	0	0.277925	0.166455	0	6.43971	0.367444	3.94324	0.00119151
ENSRNOG00000005307	Slc4a10	16.8033	2.65529	36.5781	13.8613	0	1.01738	0	1.44778	0	0.138963	0	2.7663	11.8192	0.725507	3.90359	0.00973095
ENSRNOG00000024461	March11	15.805	4.17259	4.83838	12.4437	2.77589	8.13905	0	0.723888	0	2.2234	0	0	8.02911	0.491215	3.86743	0.000402492
ENSRNOG00000015505	Mfap5	1062.6	143.196	966.321	909.178	737.345	720.713	37.9022	63.7022	36.5012	64.7566	43.2782	49.2401	756.559	49.2301	3.86429	6.20193e-29
ENSRNOG00000008025	Bend5	76.8625	6.25889	88.6391	46.467	62.8044	38.05	1.8671	3.04033	0	9.58842	0	7.00796	53.1803	3.58397	3.81372	1.83269e-05
ENSRNOG00000006096	Slc26a7	56.0663	2.27596	63.286	35.1259	17.5228	21.1615	0	3.32989	0	10.1443	0	0	32.5731	2.24569	3.77504	0.0050538
ENSRNOG00000015812	Tm4sf1	189.161	22.3803	223.146	128.217	111.382	71.0132	4.66776	14.333	15.6937	10.0053	0.499364	6.27028	124.217	8.57824	3.76543	5.69203e-10
ENSRNOG00000056643	Cdh8	53.4044	0.379326	26.5143	22.8397	53.2623	37.2362	0	2.02689	0.352668	9.72738	0	3.31956	32.2727	2.57108	3.58209	0.00161245
ENSRNOG00000015902	Cpxm2	10.1485	1.32764	36.9652	9.45092	4.33732	6.30776	2.42724	0.289555	0	1.25066	1.33164	0.18442	11.4229	0.913918	3.51255	0.000218825
ENSRNOG00000007866	Clec2d	4.15922	2.46562	10.6444	8.66334	0	6.91819	0	0.434333	1.058	1.1117	0	0	5.47513	0.434006	3.4987	0.00936422
ENSRNOG00000011151	Tenm4	44.2542	0	18.3858	23.1547	6.24575	13.6329	0	1.73733	1.76334	2.2234	0.166455	3.13514	17.6122	1.50428	3.45434	0.000808994
ENSRNOG00000015082	Nlrp10	8.98392	3.6036	37.5458	19.0593	10.4096	5.69733	0	0	0	0	3.82845	3.50398	14.2166	1.22207	3.44543	0.0058176
ENSRNOG00000008245	Ptgis	119.12	14.2247	95.6064	138.298	75.4694	94.2095	0.746842	18.3868	6.34803	19.3158	0.166455	5.34818	89.4881	8.38534	3.34355	2.03863e-05
ENSRNOG00000018674	Ntrk3	21.628	0.379326	42.7713	16.6966	7.98067	1.83129	0	1.88211	0.176334	3.89095	2.49682	0	15.2145	1.4077	3.32199	0.00519624
ENSRNOG00000009434	RGD1310507	14.3077	9.10383	16.8376	22.0521	20.4722	10.9877	4.66776	2.46122	0	1.66755	0	0	15.6269	1.46609	3.308	0.000171155
ENSRNOG00000009848	Il18	9.31666	3.79326	5.80605	8.03328	4.8578	8.13905	0.933552	1.88211	0	0.55585	0.499364	0	6.65769	0.645146	3.22842	0.000134457
ENSRNOG00000004400	Avpr1a	343.053	34.898	203.986	326.214	244.625	348.555	20.5381	41.8407	39.4988	32.9341	3.16263	15.1224	250.222	25.5162	3.21469	4.67038e-09
ENSRNOG00000022921	Dact2	4.65833	2.46562	6.58019	3.46534	14.5734	5.08691	0	0	2.29234	1.1117	0.332909	0	6.1383	0.622825	3.18623	0.00479461
ENSRNOG00000046744	Ankrd29	10.9803	0	16.4505	14.1764	6.07225	4.273	0.746842	0.868666	2.11601	0	0	1.65978	8.65874	0.898549	3.1532	0.00726968
ENSRNOG00000011977	Sema5a	6.32202	3.03461	8.90262	7.71825	5.72527	8.13905	0	1.73733	1.23434	1.25066	0	0	6.6403	0.703722	3.10183	0.0010763
ENSRNOG00000014010	Gfra2	8.48482	3.03461	5.03191	4.0954	4.51082	2.84867	1.12026	0	0.176334	1.80651	0	0	4.6677	0.517185	3.03877	0.00953828
ENSRNOG00000042522	Fam109b	4.49196	1.89663	3.09656	5.198	0.867465	0.813905	0.373421	0.289555	0.705336	0.138963	0	0.36884	2.72742	0.312686	2.98272	0.00973128
ENSRNOG00000021261	Rassf2	14.4741	0.758653	25.5466	17.3267	5.89876	8.13905	0.560131	2.02689	1.76334	2.08444	2.16391	0	12.024	1.43312	2.95297	0.000358771
ENSRNOG00000052795	Itpr3	38.5976	6.44855	40.8359	50.7199	13.5325	10.7842	1.8671	2.46122	3.87935	8.8936	0	3.13514	26.8198	3.37274	2.90293	5.8051e-05
ENSRNOG00000003553	Efemp1	93.1666	22.9492	113.412	76.7099	44.4142	40.0848	0.560131	18.5315	0	20.9834	3.16263	7.74564	65.1227	8.49722	2.86808	0.00080073
ENSRNOG00000005561	Brinp1	20.297	1.70697	22.4501	18.7443	8.84814	7.52862	1.8671	2.02689	3.35035	0.55585	2.33036	0	13.2625	1.68843	2.86515	0.000197001
ENSRNOG00000007202	Sema3d	317.931	47.0365	250.047	261.948	128.732	196.762	10.2691	25.4809	13.0487	53.0837	29.7953	26.0032	200.409	26.2802	2.86008	1.80178e-11
ENSRNOG00000054957	Sfrp4	83.0181	0.379326	97.9288	41.4265	28.6263	43.7474	2.61395	5.35677	11.8144	15.2859	1.66454	3.50398	49.1877	6.70658	2.7868	0.000676812
ENSRNOG00000025587	Plagl1	78.0271	8.72451	58.6411	45.2069	22.9011	39.0674	5.97473	3.18511	1.41067	20.9834	0.832272	6.27028	42.0947	6.44274	2.63205	0.000146988
ENSRNOG00000046005	Scd2	2756.9	1203.79	3003.66	2552.69	1840.59	1541.13	119.121	347.466	424.789	649.928	212.895	238.824	2149.79	332.171	2.62663	7.18083e-14
ENSRNOG00000013552	Scd	110.802	74.917	133.733	115.931	63.1514	46.7995	12.6963	12.5957	16.0464	20.5665	9.82081	13.0938	90.8889	14.1366	2.60887	1.49785e-21
ENSRNOG00000019217	Adrb2	23.2917	4.36225	21.0953	12.4437	13.012	14.2433	0.560131	3.04033	0	4.02991	4.49427	1.8442	14.7414	2.32814	2.57361	0.000185974
ENSRNOG00000010635	Igfbp4	290.147	21.4319	212.502	193.429	153.021	122.696	5.97473	64.4261	6.34803	57.5305	3.82845	21.0239	165.538	26.5219	2.57283	0.000358749
ENSRNOG00000047924	Zbtb7c	18.3006	1.89663	7.35433	10.081	10.4096	12.819	1.12026	2.02689	2.46868	2.64029	0	1.47536	10.1435	1.62191	2.55104	0.000552782
ENSRNOG00000011502	Col9a2	201.639	117.212	198.761	149.009	106.178	80.5766	19.978	32.7197	16.7517	28.6263	22.6378	19.1797	142.229	23.3155	2.53409	2.24756e-24
ENSRNOG00000014034	Olfml2a	58.5619	10.8108	54.964	44.4193	43.0262	23.6032	4.29434	5.06722	2.82134	15.008	7.15754	4.79492	39.2309	6.52389	2.50792	4.74449e-08
ENSRNOG00000058909	Rps9	19.4652	12.3281	1.93535	1.73267	1.38794	4.88343	0.746842	2.17166	1.058	0.833775	0.832272	1.47536	6.95545	1.18632	2.47534	0.00726968
ENSRNOG00000008479	Slc8a1	20.9625	6.63821	24.3854	23.6273	22.9011	15.6677	4.66776	2.75078	2.29234	2.50133	0.332909	7.00796	19.0304	3.25885	2.46775	6.49849e-06
ENSRNOG00000008855	Gjb2	190.825	55.5713	166.827	107.583	72.52	65.1124	9.33552	20.9928	11.2854	33.49	24.3024	14.2003	109.74	18.9344	2.46037	1.80178e-11
ENSRNOG00000020014	Myh14	36.9339	5.87956	44.9001	28.5103	30.1878	30.318	4.85447	7.96277	0.176334	12.9235	1.66454	2.7663	29.4549	5.05799	2.45957	0.000295697
ENSRNOG00000021098	Rasgrp2	174.355	22.9492	158.892	93.4065	115.199	106.621	6.16144	24.757	21.1601	43.9122	12.817	9.40542	111.904	19.7022	2.43244	3.87625e-07
ENSRNOG00000017175	Hist1h1a	12.644	6.06922	2.51596	11.0261	7.80718	7.12167	1.30697	0.579111	2.11601	2.64029	1.66454	0	7.86402	1.38449	2.41848	0.00166308
ENSRNOG00000004687	Thbd	261.366	15.9317	292.432	173.267	146.081	154.845	21.0983	38.2213	30.6821	42.6615	26.4663	28.4007	173.987	31.255	2.39435	7.02227e-08
ENSRNOG00000002227	Kit	17.3024	11.9488	13.9345	9.92346	4.8578	1.62781	0.933552	4.05377	1.23434	3.19614	1.33164	0	9.93246	1.79157	2.37816	0.00417816
ENSRNOG00000008943	Penk	3332.7	429.208	3669.62	3148.57	1388.12	2140.16	329.544	404.074	368.891	1000.67	218.055	300.42	2351.4	436.942	2.35289	2.43483e-07
ENSRNOG00000039183	RGD1310335	17.6351	4.93124	17.6117	26.1475	16.8288	14.8538	0.746842	4.34333	2.99768	4.58576	5.16009	0.36884	16.3347	3.03376	2.34035	9.64737e-05
ENSRNOG00000047545	Adra2a	112.965	351.067	279.465	118.451	192.057	129.004	9.14881	49.2244	5.29002	55.4461	73.5729	38.9126	197.168	38.5991	2.30832	1.94724e-05
ENSRNOG00000047741	E2f2	11.4795	2.27596	9.48322	8.19079	7.4602	7.93557	1.49368	1.73733	0	1.66755	3.82845	0.18442	7.8042	1.48524	2.29557	0.00718018
ENSRNOG00000003134	Slc4a4	145.739	26.1735	125.798	123.019	68.8767	68.368	15.8704	24.0331	5.11369	35.8523	14.9809	11.9873	92.9958	17.9729	2.29401	1.80424e-07
ENSRNOG00000006553	Bnc2	42.2577	18.2077	72.1886	35.756	14.0529	32.5562	8.58868	9.98966	5.46636	13.6183	3.662	0.18442	35.8365	6.91824	2.28425	0.000201382
ENSRNOG00000043332	Foxd1	375.162	173.542	611.184	353.149	306.041	243.561	46.1175	100.041	28.7425	101.721	56.761	71.1861	343.773	67.4282	2.2768	5.85329e-13
NA	Ncor1	26.9518	2.84495	21.0953	15.7515	18.0433	10.7842	1.8671	4.77766	0	10.1443	1.16518	0.73768	15.9118	3.11532	2.26973	0.00944961
ENSRNOG00000037137	Svip	16.1378	3.22427	11.6121	30.873	18.3903	11.3947	1.68039	4.19855	4.58469	4.58576	3.49554	0.18442	15.272	3.12156	2.20281	0.00077471
ENSRNOG00000047314	Tk1	34.9375	20.1043	60.9636	42.3716	37.1275	48.8343	7.09499	12.7404	10.2274	14.0352	4.32782	3.13514	40.7231	8.5935	2.1616	1.64075e-08
ENSRNOG00000012721	Ednra	10.1485	3.6036	17.4182	11.1836	1.73493	5.90081	1.49368	2.31644	0.705336	4.02991	0.332909	1.8442	8.3316	1.78708	2.12119	0.00875378
ENSRNOG00000027592	Rerg	118.787	53.6747	162.182	81.2779	82.2356	73.8619	8.21526	25.0465	23.0998	24.4574	19.8081	25.8188	95.3366	21.0743	2.10257	1.13302e-12
ENSRNOG00000047699	Snai2	126.44	68.0891	245.016	144.441	128.905	82.0009	23.3388	27.2182	20.8074	47.3862	37.6187	22.4992	132.482	29.8114	2.075	2.81427e-12
ENSRNOG00000006426	Syt1	22.9589	13.4661	11.8056	28.5103	13.012	19.9407	0.560131	3.04033	2.46868	11.256	4.16136	3.6884	18.2823	4.19581	2.05581	0.000242762
ENSRNOG00000028274	Myrf	16.6369	0.948316	11.9992	8.82085	19.0842	16.2781	3.36079	5.50155	2.82134	1.38963	1.66454	2.02862	12.2946	2.79441	2.04685	0.00263882

## Sheet: up in wmASTRs
ensembl_gene_id	external_gene_name	gm 6	gm 5	gm 4	gm 3	gm 2	gm 1	wm 6	wm 5	wm 4	wm 3	wm 2	wm 1	average gm	average wm	gm_vs_wm LogFC	gm_vs_wm FDR
ENSRNOG00000009581	Lce1m	0	0	0	0	0	0.610429	18.671	6.94933	21.6891	4.16888	1.33164	3.50398	0.101738	9.38566	-6.43523	8.19725e-09
ENSRNOG00000016275	Ttr	0.499107	3.98293	0.193535	0.157515	1.90842	0	43.3168	13.3195	89.0487	34.7406	4.66073	376.217	1.12358	93.5505	-6.37704	2.73902e-08
ENSRNOG00000020030	Crlf1	0.499107	0	0	0	0	0	7.84183	8.97621	16.2227	2.77925	3.49554	2.02862	0.0831845	6.8907	-6.06051	3.13435e-08
ENSRNOG00000005592	Brinp2	0	0.948316	0	0	0	0	14.19	9.41055	13.225	2.64029	5.65945	7.19238	0.158053	8.71962	-5.70129	3.14513e-09
ENSRNOG00000007338	Fbln2	0	2.27596	2.12889	0	0.173493	5.90081	96.1558	97.5801	169.281	50.0265	31.6263	41.1257	1.74652	80.9659	-5.60535	5.3527e-11
ENSRNOG00000042105	Lce1l	0	0	0	0	0.867465	0	16.2438	5.50155	18.1624	2.64029	1.49809	1.8442	0.144577	7.64839	-5.58507	4.02753e-06
ENSRNOG00000054495	Cldn2	0.332738	0	0	0	0	0.610429	1.68039	2.46122	11.2854	5.83643	0.832272	17.8887	0.157194	6.66407	-5.31773	7.78407e-06
ENSRNOG00000021023	Mag	0.499107	0	0	0.157515	0	0	6.53486	2.89555	0.529002	2.91821	9.65436	1.65978	0.109437	4.03196	-4.96351	8.79942e-05
ENSRNOG00000032871	Mlc1	0	0.189663	0	0	0.173493	0.406952	5.78802	8.10755	3.17401	2.91821	0.499364	3.6884	0.128351	4.02926	-4.86883	3.15465e-05
ENSRNOG00000001416	Vgf	0	0	0	0	0.520479	0	1.68039	3.909	5.99536	0.972738	0.665818	4.42608	0.0867465	2.94156	-4.81083	0.000566155
ENSRNOG00000000814	Fabp7	0	0.56899	0.38707	1.57515	0.173493	0.406952	21.0983	12.8852	20.6311	5.28058	5.99236	17.1511	0.51861	13.8398	-4.73414	1.05395e-11
ENSRNOG00000019810	Des	2.82827	0.189663	0	2.0477	2.08191	7.12167	60.4942	30.2585	214.246	14.3131	3.99491	15.4913	2.3782	56.4663	-4.64491	4.73211e-06
ENSRNOG00000016516	Mbp	0	0	0	0.157515	0.867465	3.25562	30.6205	11.4374	5.11369	15.1469	15.4803	21.3927	0.713433	16.5319	-4.59317	2.10347e-07
ENSRNOG00000017484	Gja5	0	0.379326	0	0	3.81684	1.62781	43.6902	15.4912	50.4315	2.77925	7.65691	15.6757	0.970663	22.6208	-4.59051	1.22244e-05
ENSRNOG00000021812	Scx	1.49732	0.189663	0	0	2.08191	0	14.7501	8.3971	53.0765	5.69747	0	7.00796	0.62815	14.8215	-4.58181	0.000567008
ENSRNOG00000049361	Gas7	0	0.56899	0	0	0	0	0.933552	1.01344	5.64269	2.36236	0.499364	3.6884	0.0948316	2.35664	-4.41846	0.00365036
ENSRNOG00000004317	Vipr2	0	0	0	0	0.867465	0	5.04118	4.34333	1.58701	2.64029	3.32909	2.39746	0.144577	3.22306	-4.32845	0.000645662
ENSRNOG00000016043	Aqp4	0	0	0.38707	0	0	0.813905	2.42724	4.48811	5.11369	2.36236	2.82973	4.97934	0.200163	3.70008	-4.21134	0.00016517
ENSRNOG00000036829	Nckap1l	0.831845	0	0	0	0	1.22086	5.78802	5.212	14.6357	2.50133	1.99745	4.97934	0.342117	5.85231	-4.10996	0.000294821
ENSRNOG00000001781	Lmln	0	0	0.967676	0	0	0	1.68039	2.31644	1.058	0.55585	3.32909	7.3768	0.161279	2.71943	-4.02861	0.00862339
ENSRNOG00000015602	Cdh2	2.32917	8.34518	0	3.1503	0.520479	3.25562	64.2284	31.5615	106.153	13.4794	30.2947	30.6137	2.93346	46.0551	-4.01692	3.30143e-08
ENSRNOG00000020644	Nsg2	0	0.379326	0.38707	0.472546	0.346986	0.406952	1.68039	2.17166	17.4571	2.77925	0.499364	7.93006	0.332147	5.41963	-4.01576	0.00028829
ENSRNOG00000017392	Fgf2	0.831845	0	0	0	0	1.42433	6.16144	8.25233	3.52668	4.58576	8.32273	2.02862	0.37603	5.47959	-3.88314	0.000436822
ENSRNOG00000012199	Sox2	0	0.56899	0.193535	0	0.346986	0	0.560131	7.0941	5.11369	2.36236	0.332909	1.29094	0.184918	2.79236	-3.83162	0.00665249
ENSRNOG00000033090	Ltbp1	2.99464	6.82787	0.193535	0.31503	5.0313	12.2086	94.6622	51.1065	128.371	21.2613	37.1193	32.2735	4.59516	60.799	-3.78568	4.96537e-07
ENSRNOG00000024082	Gldn	1.33095	4.55192	0	0	0	0.203476	17.1774	20.2689	32.6218	5.5585	3.662	2.39746	1.01439	13.6143	-3.75808	0.00144801
ENSRNOG00000030625	Tf	6.32202	2.84495	6.77373	4.56794	9.7156	9.76686	80.4722	58.3454	123.434	45.8576	37.6187	152.7	6.66518	83.0712	-3.71027	2.97525e-21
ENSRNOG00000033217	Esam	10.814	10.2418	2.90303	6.45813	12.665	10.1738	220.505	41.2616	293.773	40.5771	24.4688	21.7616	8.87596	107.058	-3.66936	4.81697e-08
ENSRNOG00000007159	Ccl2	2.82827	4.17259	0	2.0477	5.20479	6.71472	60.8676	22.8749	97.1601	20.8444	19.6416	33.0112	3.49468	42.4	-3.66137	3.91002e-09
ENSRNOG00000026594	AABR07073134.1	0	0	0.774141	0	1.38794	2.03476	12.5096	7.67322	8.8167	6.6702	7.49045	4.79492	0.699474	7.99251	-3.57449	5.8051e-05
ENSRNOG00000018839	Ntrk2	0	1.51731	0.193535	0.157515	0.520479	0.406952	6.72157	4.48811	11.638	5.00265	0.832272	2.95072	0.465965	5.27223	-3.50579	0.000672394
ENSRNOG00000023348	Tbc1d2	1.33095	1.13798	0	0.31503	1.73493	2.23824	11.576	7.96277	25.5684	3.3351	10.986	11.434	1.12619	11.8104	-3.43705	1.32792e-06
ENSRNOG00000008915	Prima1	1.83006	7.77619	1.16121	0.157515	8.84814	3.05214	74.6842	32.8645	37.3828	25.4302	24.3024	37.8061	3.80421	38.745	-3.39707	7.18222e-08
ENSRNOG00000018338	Vwa1	0	0.56899	0.38707	1.57515	0.346986	0.203476	2.80066	6.08066	8.46404	7.08709	3.16263	4.97934	0.513612	5.42907	-3.38962	0.000105709
ENSRNOG00000002419	Plp1	2.82827	0	0.38707	3.93788	0	0	16.2438	7.81799	3.52668	10.5611	10.8195	22.6837	1.1922	11.9421	-3.3622	0.000852069
ENSRNOG00000018958	Mt3	0.332738	1.51731	0.580605	3.1503	1.21445	0.610429	20.7248	9.7001	17.9861	10.4222	6.15882	9.03658	1.23431	12.3381	-3.35383	5.95041e-08
ENSRNOG00000016558	Pllp	0	0.56899	1.54828	0	0.173493	0	10.0824	4.63288	1.93968	1.80651	2.16391	2.02862	0.381794	3.77566	-3.35006	0.0087322
ENSRNOG00000045913	Prdm16	2.99464	0.56899	0	0	3.29637	1.83129	13.4431	7.52844	38.0882	6.80917	5.99236	13.6471	1.44855	14.2514	-3.34864	0.000112032
ENSRNOG00000006723	Itga11	0.831845	3.22427	0.774141	0.787576	0.173493	6.91819	19.6046	26.9286	20.1021	13.4794	16.8119	23.4213	2.11825	20.058	-3.30258	2.5642e-07
ENSRNOG00000026053	Grem1	169.364	457.468	78.5753	205.242	432.171	840.56	4426.9	2866.16	5912.83	1821.52	2169.24	3141.78	363.897	3389.74	-3.27893	4.63063e-11
ENSRNOG00000015550	Ptgds	0.166369	0	0.774141	0	3.64335	1.42433	7.65512	4.05377	15.5174	1.25066	1.99745	24.159	1.00137	9.10557	-3.22837	0.00538389
ENSRNOG00000011136	Osr2	4.8247	0.948316	0	0	1.21445	2.03476	21.0983	8.3971	36.6775	3.3351	4.32782	6.27028	1.5037	13.351	-3.21252	0.0010762
ENSRNOG00000000239	Ccl7	1.16458	0	0	0	2.25541	10.7842	13.4431	14.4778	67.7123	9.31049	6.99109	10.8808	2.36737	20.4693	-3.17891	0.00925735
ENSRNOG00000021745	Bhlhe22	6.48839	3.41394	0.38707	0	1.56144	1.22086	20.7248	18.8211	21.1601	15.8417	15.1474	21.2083	2.17862	18.8172	-3.15339	1.77736e-06
ENSRNOG00000004089	Enpp2	2.32917	0.56899	0.193535	0	0.173493	0.203476	6.34815	3.61944	6.52436	3.75199	3.16263	6.82354	0.57811	5.03835	-3.1329	0.00161658
ENSRNOG00000037199	Spink8	5.32381	5.31057	1.93535	2.52024	4.68431	4.47648	54.5194	16.939	94.3387	11.117	12.9834	9.03658	4.04179	33.1557	-3.10613	5.6353e-07
ENSRNOG00000043451	Spp1	22.6262	21.6216	29.0303	28.5103	28.4528	47.2065	112.773	107.57	687.174	183.57	116.352	215.403	29.5746	237.14	-3.07522	2.2003e-12
ENSRNOG00000021157	Ctss	0	0.56899	2.51596	0	1.73493	1.83129	11.9495	4.48811	18.8677	4.72473	8.32273	3.50398	1.10853	8.64279	-3.03822	0.000881879
ENSRNOG00000003209	Pcp4l1	1.66369	0	0.193535	4.41043	1.56144	1.62781	18.1109	15.9255	9.16937	10.0053	7.49045	13.4627	1.57615	12.3607	-3.01469	1.0152e-05
ENSRNOG00000012660	Postn	19.6315	25.2252	20.3212	6.45813	20.1252	23.6032	162.998	136.236	256.39	91.0205	131.166	99.0335	19.2274	146.141	-2.99446	1.51738e-20
ENSRNOG00000014311	Slc7a8	3.66012	4.93124	2.70949	1.57515	7.63369	5.29038	33.2345	23.8883	78.2923	25.847	6.65818	26.9253	4.30001	32.4743	-2.9785	3.02321e-08
ENSRNOG00000014532	Lbp	4.15922	2.46562	4.06424	0.945092	3.81684	7.7321	22.592	25.9152	23.0998	31.6835	26.6327	40.388	3.86385	28.3852	-2.94524	7.18083e-14
NA	Hopx	0.332738	0.56899	0.580605	0.630061	1.04096	1.62781	6.72157	5.79111	6.87703	13.6183	0.832272	1.8442	0.79686	5.94742	-2.93871	0.000886825
ENSRNOG00000012804	C1qc	0.166369	0.948316	0	1.26012	4.33732	1.83129	10.0824	3.18511	23.2761	9.86634	10.3202	5.34818	1.4239	10.3464	-2.90274	0.000636454
ENSRNOG00000028015	Pf4	0.332738	2.84495	0.580605	2.67776	2.25541	3.86605	10.8292	4.34333	44.6125	6.53124	12.4841	10.6964	2.09292	14.9161	-2.88696	6.67942e-05
ENSRNOG00000007905	Itga7	0	1.13798	0	2.83528	0	2.64519	10.4558	3.18511	17.1044	5.00265	4.49427	6.4547	1.10307	7.78282	-2.86455	0.00856656
ENSRNOG00000005871	Il1rn	19.1324	36.9843	16.644	53.7127	100.626	171.124	301.351	439.69	448.418	352.965	463.243	666.863	66.3705	445.421	-2.80281	9.1984e-09
ENSRNOG00000001480	Ncf1	0	3.22427	2.51596	0.157515	1.90842	4.67995	8.40197	4.77766	26.0974	11.256	14.1486	18.2576	2.08102	13.8232	-2.78727	0.000358749
ENSRNOG00000012749	C1qb	1.66369	0	0.580605	1.57515	2.77589	0.813905	9.33552	3.909	22.9234	3.75199	4.99364	4.05724	1.23487	8.1618	-2.77566	0.00109673
ENSRNOG00000037563	Cd68	1.49732	0.948316	0	0	2.25541	6.51124	12.5096	6.51499	23.6288	7.7819	13.8157	9.40542	1.86871	12.2761	-2.77561	0.00174315
ENSRNOG00000053550	Itga1	18.7997	40.7776	15.6763	17.4842	22.7276	35.8118	136.299	131.169	305.058	116.59	122.51	129.278	25.2129	156.817	-2.69521	2.40961e-17
ENSRNOG00000020676	Ppp1r14a	10.1485	42.4846	9.67676	12.1287	30.7082	29.504	179.989	115.098	213.717	105.889	108.695	105.857	22.4418	138.208	-2.67592	5.79911e-12
ENSRNOG00000006204	Slc30a3	4.65833	3.6036	0	0.31503	4.68431	4.67995	23.8989	17.9524	26.8028	10.5611	18.4764	10.8808	2.9902	18.0954	-2.65189	8.79295e-05
ENSRNOG00000031335	Ankrd37	1.83006	0.758653	2.70949	0	0	1.62781	4.29434	3.909	10.4037	6.11435	8.82209	6.4547	1.15434	6.66636	-2.5968	0.00407593
ENSRNOG00000058645	Tnc	104.646	49.5021	39.4812	93.0915	82.5826	159.932	518.495	293.609	1169.8	291.821	290.796	429.883	88.206	499.067	-2.5756	1.57738e-10
ENSRNOG00000000853	Aif1	1.33095	1.51731	0.193535	2.20521	0.173493	3.25562	1.8671	1.88211	17.9861	8.05983	6.49172	13.8315	1.44602	8.35306	-2.57077	0.00431054
ENSRNOG00000052424	RGD1306556	7.65297	0.379326	2.70949	3.93788	5.55177	5.29038	33.6079	19.8345	47.4339	20.7054	7.82336	13.6471	4.25364	23.842	-2.56167	6.09864e-06
ENSRNOG00000023720	Ntm	2.32917	8.34518	0	1.41764	10.7566	2.23824	37.9022	21.2823	37.9118	11.9508	20.9733	12.3561	4.18113	23.7294	-2.55123	0.000536343
ENSRNOG00000047466	Bdnf	2.32917	17.2594	5.99959	9.76595	14.2264	22.5859	91.6748	45.4602	122.376	32.6562	35.4548	66.76	12.0277	65.7303	-2.51261	3.54204e-07
ENSRNOG00000030187	Mmp12	0.332738	10.6211	3.09656	1.73267	18.2168	18.7198	22.592	18.8211	86.58	45.7187	44.4434	66.2068	8.78661	47.3936	-2.47767	0.000808493
ENSRNOG00000001469	Eln	31.2774	105.263	53.6092	38.2762	98.544	93.1921	439.329	295.202	610.468	253.885	314.932	319.047	70.027	372.144	-2.46991	8.23763e-14
ENSRNOG00000011054	Laptm5	3.16101	12.3281	8.32201	0.787576	11.1036	14.8538	34.3547	24.757	92.3991	33.49	35.4548	46.8427	8.426	44.5497	-2.46143	6.41116e-06
ENSRNOG00000019560	Pde2a	2.32917	0	2.12889	7.56073	8.15417	5.49386	37.7155	16.7942	51.1369	8.47672	10.8195	7.74564	4.2778	22.1147	-2.45132	0.00137621
ENSRNOG00000002802	Cxcl1	1.83006	10.2418	5.61252	10.2385	4.16383	5.90081	13.8166	18.9659	58.0139	21.9561	44.9427	41.4945	6.33125	33.1983	-2.44353	1.95443e-07
ENSRNOG00000002273	Naaa	0.998214	0	2.32242	0.31503	0.867465	2.84867	5.60131	2.46122	3.87935	2.77925	8.65563	14.3848	1.2253	6.29359	-2.42821	0.00954334
ENSRNOG00000018598	Ankrd1	9.15029	45.1398	13.1604	17.4842	42.1588	66.7402	294.816	140.145	166.812	85.8789	108.195	189.768	32.3056	164.269	-2.40692	2.43483e-07
ENSRNOG00000057880	Myh11	26.4527	154.386	49.9321	94.1941	86.573	165.019	425.886	493.113	730.728	361.998	442.27	485.762	96.0928	489.959	-2.40324	5.62047e-11
ENSRNOG00000016488	Pltp	1.99643	5.6899	2.12889	4.0954	0	3.05214	7.84183	9.55533	27.8608	15.9807	12.3176	12.3561	2.82713	14.3187	-2.38743	0.000201382
ENSRNOG00000014683	Il1rl2	2.82827	4.55192	0	1.89018	1.56144	3.4591	17.1774	15.0569	19.3968	8.61568	7.15754	4.05724	2.38182	11.9102	-2.37191	0.000639166
ENSRNOG00000045683	LOC102553715	2.1628	1.51731	1.74182	2.0477	1.04096	0.203476	9.14881	5.06722	8.46404	4.58576	6.82463	9.58984	1.45234	7.28005	-2.36917	0.00020325
ENSRNOG00000032339	Rasl12	0.499107	5.87956	3.2901	0.945092	2.77589	2.84867	15.1235	11.8718	23.4524	12.0897	12.6505	5.34818	2.7064	13.4227	-2.36725	9.64662e-05
ENSRNOG00000016756	Ptgir	1.83006	1.13798	0	4.0954	0.867465	8.13905	16.0571	7.38366	24.6868	9.58842	11.1524	9.95868	2.67832	13.1378	-2.35977	0.00225297
ENSRNOG00000001414	Serpine1	522.731	1615.36	504.74	791.199	1152.34	1517.32	5691.68	4253.42	8600.69	2671.14	3692.46	4797.32	1017.28	4951.12	-2.34104	2.10336e-10
ENSRNOG00000007545	Angptl4	2.82827	10.8108	2.51596	5.98558	5.72527	12.6155	28.5667	42.999	26.0974	18.2041	44.6098	35.9619	6.7469	32.7398	-2.33196	4.4688e-08
ENSRNOG00000006557	Cyfip2	0.998214	3.79326	0.38707	0	4.51082	5.08691	12.6963	11.1479	12.8724	11.117	13.8157	8.66774	2.46271	11.7195	-2.29697	0.00250401
ENSRNOG00000005825	Lyz2	0	7.2072	5.80605	6.93067	7.63369	16.2781	19.6046	25.1913	87.8144	28.9042	19.4752	25.0811	7.30929	34.3451	-2.29513	0.000867158
ENSRNOG00000012807	C1qa	12.3113	22.9492	2.70949	11.1836	34.6986	44.3578	90.9279	73.2575	212.306	67.1189	65.0837	86.3085	21.3683	99.1671	-2.27267	1.95378e-05
ENSRNOG00000011321	Rftn1	2.99464	36.9843	18.9664	18.9018	41.8118	56.3629	153.849	132.906	145.299	120.203	135.494	125.221	29.337	135.495	-2.26394	5.36837e-07
ENSRNOG00000017132	Snx30	2.82827	15.7421	6.96726	2.0477	10.5831	12.819	44.2504	37.6422	44.0835	33.0731	42.4459	28.9539	8.49789	38.4082	-2.23156	3.66422e-07
ENSRNOG00000019662	Tm6sf1	0.665476	5.31057	0	3.1503	5.89876	14.8538	28.9401	10.1344	47.9629	15.2859	17.6442	14.0159	4.97981	22.3306	-2.22401	0.00742845
ENSRNOG00000014021	Matn4	1.83006	7.96586	1.74182	5.35552	3.81684	5.90081	36.0351	16.5047	21.5128	17.0924	14.3151	14.0159	4.43515	19.9127	-2.22386	2.04757e-06
ENSRNOG00000032659	Plcl1	0	1.13798	4.45131	1.57515	2.25541	0.813905	11.0159	8.83144	2.29234	12.0897	3.662	7.56122	1.70563	7.57544	-2.21852	0.00922537
ENSRNOG00000013683	S1pr1	1.99643	6.44855	7.93494	0	6.24575	5.69733	29.5002	11.0031	47.4339	11.117	12.3176	9.58984	4.7205	20.1603	-2.16851	0.00365036
ENSRNOG00000012956	Tgm2	3.82649	30.1564	4.64484	13.3888	31.0552	51.0725	132.378	116.257	101.921	89.3529	51.4344	87.2306	22.3574	96.4289	-2.162	7.4624e-05
ENSRNOG00000025075	Relt	1.33095	2.27596	0	1.89018	2.08191	2.03476	8.40197	2.31644	11.9907	7.36502	3.32909	7.93006	1.6023	6.88888	-2.14433	0.0069129
ENSRNOG00000010748	Mtus1	2.1628	10.4315	0.38707	5.198	3.46986	10.9877	24.4591	27.2182	25.0394	15.5638	22.1384	23.7902	5.43949	23.0349	-2.13015	0.000151102
ENSRNOG00000004736	Ralgps2	0.831845	1.89663	2.90303	0	4.33732	1.62781	7.46842	4.34333	10.051	7.92087	9.98727	8.66774	1.93277	8.07311	-2.11944	0.0052239
ENSRNOG00000018110	Svil	7.4866	18.587	16.2569	12.4437	8.50115	25.638	33.0477	80.7859	48.6682	49.3317	76.902	81.3292	14.8189	61.6775	-2.11677	2.44315e-10
ENSRNOG00000024952	Atp8b1	8.98392	21.2423	8.70908	6.14309	5.55177	32.1492	61.241	55.8842	52.1949	46.8304	50.2693	68.051	13.7966	55.7451	-2.07134	5.06513e-07
ENSRNOG00000018382	Inpp4b	0.665476	7.01754	0	2.67776	3.64335	3.66257	21.6584	7.81799	12.3434	10.4222	12.3176	6.82354	2.94445	11.8972	-2.05726	0.00676073
ENSRNOG00000014320	Inhba	27.1181	69.4167	23.9983	33.7083	71.6526	67.9611	219.011	200.662	249.16	150.357	160.129	195.67	48.9759	195.832	-2.05614	5.56335e-12
ENSRNOG00000033564	Cfd	1.83006	0.758653	15.8699	2.99279	5.20479	3.86605	36.0351	9.7001	15.8701	15.4248	20.141	21.3927	5.08704	19.7606	-2.05431	0.00109418
ENSRNOG00000008529	Foxs1	14.9732	46.8468	9.09615	17.0116	30.5347	48.6308	128.643	116.257	116.909	97.1348	132.498	71.1861	27.8489	110.438	-2.0392	7.30332e-08
ENSRNOG00000027491	Vldlr	7.32024	2.65529	3.67717	6.30061	1.21445	3.4591	16.6172	11.1479	22.5708	18.2041	22.8043	5.16376	4.10447	16.0847	-2.03561	0.000108102
ENSRNOG00000011068	Papss2	0.665476	19.3456	1.16121	6.14309	5.89876	13.0225	47.7978	40.393	24.8631	15.1469	30.9605	23.6058	7.70611	30.4612	-2.02672	0.00298022
ENSRNOG00000014835	Il1rl1	27.1181	47.4158	24.3854	40.1664	72.867	115.981	182.789	136.67	396.399	165.365	182.268	210.423	54.6557	212.319	-2.01996	1.40588e-07
ENSRNOG00000052157	Nav3	0.332738	2.65529	0.193535	5.35552	5.89876	3.66257	11.9495	18.3868	13.0487	10.1443	9.98727	7.3768	3.0164	11.8155	-2.0199	0.00475972
ENSRNOG00000050647	Hspa1b	38.5976	157.61	80.3171	63.0061	80.5007	75.8966	256.353	321.696	340.854	294.184	382.679	338.595	82.6547	322.393	-2.01435	8.23763e-14

## Sheet: markers
	astro												microglia				endo				neuron				OPC				imm				mature
external_gene_name	Apoe	Aqp4	fzd2	Gfap	Gja1	Gjb2	Glast	Gpc3	Id3	Maob	Mfge8	Vim	aif1	Irf5	Irf8	Ncf1	Cldn5	Egfl7	Slco1a4	Vwa1	Reln	Snhg11	Trp73	Tubb3	Cdo1	Cspg4	Mmp15	Pdgrfa	Enpp6	Fyn	Lims2	PLP1	MBP	Mog	Myrf	Tppp3
gm 6	247.557	0	101.651	0	3663.28	190.825	4.32559	111.135	671.133	43.9214	641.186	2786.35	1.33095	3.99286	0.998214	0		4.8247	11.1467	0				1.49732	0.665476	34.7711	1.16458	40.9268		45.5851	8.98392	2.82827	0		16.6369	2.1628
gm 5	906.78	0	73.0203	0	5472.35	55.5713	12.7074	217.164	695.685	233.286	1325.56	3277.38	1.51731	5.50023	0	3.22427		4.93124	60.3129	0.56899				6.44855	0	6.82787	0	96.9179		55.192	17.0697	0	0		0.948316	2.65529
gm 4	394.618	0.38707	80.8977	0	4669.03	166.827	2.70949	67.3502	976.772	66.9631	667.309	3023.21	0.193535	5.80605	0	2.51596		1.93535	19.547	0.38707				3.09656	2.70949	19.547	1.93535	101.412		55.351	3.2901	0.38707	0		11.9992	0
gm 3	248.244	0	59.5408	0	4727.98	107.583	11.3411	127.902	710.236	87.5785	778.598	2867.41	2.20521	4.25291	0	0.157515		5.35552	4.41043	1.57515				5.98558	2.83528	26.7776	0	91.0438		59.2257	11.4986	3.93788	0.157515		8.82085	1.89018
gm 2	347.159	0	64.0189	0	5101.39	72.52	7.63369	130.987	729.885	118.843	1004	2779.01	0.173493	14.2264	1.38794	1.90842		13.5325	24.4625	0.346986				9.19513	1.73493	24.4625	1.38794	60.3755		76.5104	19.4312	0	0.867465		19.0842	0.693972
gm 1	332.48	0.813905	84.4426	0	5135.33	65.1124	10.5808	111.708	548.775	108.86	1135.6	2593.51	3.25562	5.69733	1.22086	4.67995		16.2781	13.6329	0.203476				2.03476	0.406952	20.5511	1.22086	81.594		38.864	10.7842	0	3.25562		16.2781	0.610429
wm 6	342.24	2.42724	82.1526	1.49616	4018.75	9.33552	24.0856	122.855	365.952	74.3107	4209.94	2391.95	1.8671	8.9621	0	8.40197		7.84183	18.8577	2.80066				17.5508	4.85447	98.5831	0.373421	54.7061		55.2663	26.3262	16.2438	30.6205		3.36079	0.18671
wm 5	446.639	4.48811	71.3754	1.59564	4631.87	20.9928	22.151	120.6	493.402	129.431	2318.03	2421.55	1.88211	5.212	3.32989	4.77766		9.26577	13.7539	6.08066				15.636	2.31644	66.8873	0.579111	132.327		57.7663	25.0465	7.81799	11.4374		5.50155	2.46122
wm 4	770.58	5.11369	81.819	10.6002	2216.34	11.2854	20.2784	70.181	427.081	106.858	4625.6	2443.64	17.9861	9.34571	3.70302	26.0974		21.5128	1.058	8.46404				37.0301	0	198.905	0.176334	51.8422		63.6566	11.8144	3.52668	5.11369		2.82134	2.64501
wm 3	559.602	2.36236	77.4021	1.39238	4269.35	33.49	14.3131	118.535	518.886	108.669	1563.88	2340.13	8.05983	3.3351	2.91821	11.256		10.5611	20.5665	7.08709				7.92087	3.3351	48.6369	0.694813	111.587		51.1382	15.4248	10.5611	15.1469		1.38963	2.91821
wm 2	572.104	2.82973	48.4383	2.16764	5324.88	24.3024	11.4854	110.026	617.047	136.493	1699	2365.15	6.49172	12.3176	2.49682	14.1486		6.49172	16.8119	3.16263				12.3176	1.99745	23.1372	0.332909	94.2132		77.9007	21.6391	10.8195	15.4803		1.66454	1.66454
wm 1	559.346	4.97934	100.693	2.58623	5774.19	14.2003	35.5931	145.876	572.624	159.892	2032.49	2173.94	13.8315	0	0	18.2576		6.27028	9.77426	4.97934				9.40542	0	37.9905	0	124.668		84.0955	21.946	22.6837	21.3927		2.02862	4.97934
average gm	412.806	0.200163	77.2619	0	4794.89	109.74	8.21634	127.708	722.081	109.909	925.376	2887.81	1.44602	6.5793	0.601169	2.08102		7.80956	22.2521	0.513612				4.70965	1.39202	22.1562	0.951456	78.7117		55.1214	11.843	1.1922	0.713433		12.2946	1.33544
average wm	541.752	3.70008	76.9801	3.30637	4372.56	18.9344	21.3178	114.679	499.165	119.276	2741.49	2356.06	8.35306	6.52876	2.07466	13.8232		10.3239	13.4704	5.42907				16.6435	2.08391	79.0233	0.359431	94.8905		64.9706	20.3662	11.9421	16.5319		2.79441	2.47584
gm_vs_wm LogFC	-0.437794	-4.21134	-0.06218	-7.31437	0.0737362	2.46037	-1.42789	0.104391	0.466845	-0.159203	-1.634	0.228509	-2.57077	-0.0604136	-1.81255	-2.78727		-0.465753	0.685573	-3.38962				-1.87991	-0.666275	-1.92093	1.25658	-0.327585		-0.300345	-0.835418	-3.3622	-4.59317		2.04685	-0.91593
gm_vs_wm FDR	0.349264	0.00016517	0.896566	5.41034e-08	0.891745	1.80178e-11	0.00237271	0.852435	0.0208215	0.821411	6.35463e-07	0.349264	0.00431054	0.971999	0.409403	0.000358749		0.625827	0.484792	0.000105709				0.00130647	0.782451	0.000115582	0.557301	0.464457		0.349577	0.0970547	0.000852069	2.10347e-07		0.00263882	0.569413
gm_vs_wm FDR	0.456847	3.78207	0.0474179	7.26678	0.0497594	10.7443	2.62476	0.0693385	1.68149	0.0854396	6.19691	0.456847	2.36547	0.012334	0.387849	3.44521		0.203546	0.314445	3.97589				2.8839	0.106543	3.93711	0.25391	0.333055		0.456457	1.01298	3.06952	6.67706		2.57859	0.244572

## Sheet: pan A1 A2
	Pan-reactive										A1-specific											A2-specific
external_gene_name	Lcn2	Steap4	S1pr3	Timp1	Hsbp1	Cd44	Osmr	Cp	Vim	Gfap	RT1-S3	Serping1	RT1-A2	Ggta1	Irgm	Gbp2	Fbln5	Ugt1a	Fkbp5	Srgn	Amigo2	Clcf1	Ptx3	S100a10	Sphk1	Cd109	Ptgs2	Emp1	Tm4sf	Cd14	Stat3
gm 6	0	2.33454	7.81934	119.453	239.571	31.111	1.99643	22.7925	2786.35	0	0.166369	46.4169	0.499107	4.8247	11.8122	12.3113	76.5297	34.7711	15.805	9.15029	5.98928	3.16101	7.15387	1301.01	29.1146	1.66369	15.805	93.1666	0.831845	3.49375	469.161
gm 5	1.32764	0	5.87956	156.662	529.919	37.743	4.55192	75.8653	3277.38	0	3.22427	72.072	1.89663	14.0351	9.10383	15.7421	97.4869	41.7259	3.22427	43.2432	3.6036	0	8.34518	902.418	29.9668	4.74158	23.3286	22.9492	3.22427	9.86249	422.001
gm 4	0	0	9.09615	173.02	206.889	29.9979	0	16.8376	3023.21	0	2.32242	61.1571	0.193535	3.2901	13.1604	23.2242	89.9938	34.8363	24.1919	25.1596	0.774141	0	5.80605	1114.96	50.1256	4.83838	14.1281	113.412	7.1608	5.80605	413.778
gm 3	0	4.10361	13.3888	186.498	335.035	41.4265	2.36273	32.6057	2867.41	0	0	59.0682	1.89018	2.99279	14.3339	14.6489	89.4687	34.9684	18.4293	45.9945	1.41764	6.45813	7.71825	1145.77	16.5391	0	26.9351	76.7099	2.52024	6.30061	393.631
gm 2	0	0.695321	8.67465	210.447	350.803	46.1491	0.346986	26.0239	2779.01	0	0	83.7971	1.38794	6.76622	4.33732	10.2361	76.6839	67.6622	10.5831	56.3852	5.55177	0	4.51082	1152.86	47.3636	4.51082	22.5541	44.4142	5.89876	3.46986	513.019
gm 1	2.44171	2.85444	6.91819	226.469	388.233	29.7075	0.813905	40.2883	2593.51	0	2.64519	104.18	0.813905	10.1738	15.8712	12.2086	65.9263	69.9958	14.0399	54.1247	3.66257	1.42433	2.64519	1096.13	29.911	3.4591	34.7944	40.0848	5.69733	4.273	482.849
wm 6	6.53486	6.5457	12.3229	295.189	820.405	49.4783	3.92092	40.3294	2391.95	1.49616	1.8671	59.0005	2.24052	23.7122	6.53486	4.10763	128.83	104.745	4.48105	70.0164	0	3.36079	0	782.69	25.766	2.42724	49.8517	0.560131	1.68039	4.66776	430.181
wm 5	1.59255	7.54302	20.848	268.852	570.858	42.999	5.06722	77.7456	2421.55	1.59564	3.61944	120.021	0.723888	16.7942	5.06722	16.2151	116.836	60.0827	11.727	32.575	3.32989	4.77766	3.909	735.905	29.2451	1.73733	33.878	18.5315	1.88211	3.32989	521.489
wm 4	21.8654	7.59679	27.1554	324.102	698.459	47.7865	2.11601	41.0858	2443.64	10.6002	7.2297	70.3573	0.352668	38.2645	3.87935	21.1601	111.972	80.0557	10.58	52.5476	5.11369	2.29234	7.93503	583.137	29.6241	0.705336	67.8886	0	0	9.34571	499.554
wm 3	2.50133	5.98725	13.2014	248.048	580.308	40.855	3.05718	41.8277	2340.13	1.39238	4.16888	110.336	1.52859	12.6456	14.869	11.8118	101.026	61.5604	7.64294	47.2473	0.277925	3.61303	1.94548	768.741	32.1003	2.77925	34.3237	20.9834	0.972738	3.75199	544.177
wm 2	1.33164	8.17034	9.48791	227.21	479.389	45.2756	2.82973	61.2552	2365.15	2.16764	2.49682	112.357	0.332909	12.4841	10.986	7.324	116.185	63.7521	1.66454	41.9465	5.99236	0	1.66454	770.851	31.6263	3.49554	29.7953	3.16263	0.998727	5.493	478.89
wm 1	3.50398	4.24881	15.1224	249.52	598.074	50.5311	4.79492	75.4278	2173.94	2.58623	7.00796	121.164	0.73768	15.8601	9.03658	10.8808	103.091	102.537	4.97934	49.0557	6.4547	2.58188	0.73768	625.368	38.7282	7.56122	28.9539	7.74564	9.58984	1.29094	478.754
average gm	0.628226	1.66465	8.62945	178.758	341.742	36.0225	1.67866	35.7355	2887.81	0	1.39304	71.1152	1.11355	7.01378	11.4365	14.7285	82.6815	47.3266	14.3789	39.0096	3.49983	1.84058	6.02989	1118.86	33.8368	3.20226	22.9242	65.1227	4.22221	5.53429	449.073
average wm	6.22163	6.68198	16.3563	268.82	624.582	46.1542	3.63099	56.2786	2356.06	3.30637	4.39832	98.8726	0.986043	19.9601	8.3955	11.9166	112.99	78.7888	6.84582	48.8981	3.52809	2.77095	2.69862	711.115	31.1817	3.11765	40.7819	8.49722	2.52063	4.64655	492.174
gm_vs_wm LogFC	-3.34101	-2.05297	-0.99095	-0.656825	-0.928107	-0.42041	-1.14261	-0.698747	0.228509	-7.31437	-1.70247	-0.532355	0.120073	-1.56407	0.379657	0.235419	-0.516888	-0.801252	0.983658	-0.388682	-0.0633985	-0.661083	1.08794	0.584912	0.0503962	-0.0142879	-0.898242	2.86808	0.681641	0.188684	-0.196082
gm_vs_wm FDR	0.0206055	0.0225751	0.0215658	0.00071527	0.000228988	0.108406	0.374028	0.120828	0.349264	5.41034e-08	0.20946	0.0785603	0.96248	0.00244194	0.626869	0.769385	0.00539932	0.00760675	0.14861	0.505088	0.977225	0.797911	0.341277	0.000368059	0.941206	0.995441	0.0109601	0.00080073	0.685344	0.885141	0.339695

## Sheet: OPC diff. factors
	soluble													ECM				adhesion
external_gene_name	Sema3f	B4galt6	B4galt5	Timp1	Bmp4	Pdgfa	Igf1	Cntf	Tgm2	Cxcl1	Mmp12	Bdnf	Fgf2	Fn1	Vcan	Tnc	Spp1	Cx43	Jag1
gm 6	103.315	29.78	97.825	119.453	14.4741	54.4027	4.99107	1.16458	3.82649	1.83006	0.332738	2.32917	0.831845	4396.3	46.7497	104.646	22.6262	3663.28	119.453
gm 5	7.01754	44.9502	99.0042	156.662	84.4001	76.6239	14.4144	0	30.1564	10.2418	10.6211	17.2594	0	3513.7	11.3798	49.5021	21.6216	5472.35	148.317
gm 4	60.77	29.0303	146.119	173.02	30.7721	70.4468	5.80605	1.54828	4.64484	5.61252	3.09656	5.99959	0	2339.65	20.3212	39.4812	29.0303	4669.03	85.5425
gm 3	65.5263	38.7488	125.382	186.498	28.6678	55.4454	0.945092	3.1503	13.3888	10.2385	1.73267	9.76595	0	2744.39	28.9828	93.0915	28.5103	4727.98	156.413
gm 2	74.4285	36.4335	139.835	210.447	39.7299	55.8647	9.7156	0.867465	31.0552	4.16383	18.2168	14.2264	0	3135.54	20.4722	82.5826	28.4528	5101.39	120.404
gm 1	78.3384	24.2137	122.493	226.469	40.8987	61.8568	10.7842	1.62781	51.0725	5.90081	18.7198	22.5859	1.42433	3520.95	28.4867	159.932	47.2065	5135.33	112.522
wm 6	8.40197	31.1806	148.808	295.189	56.76	89.9944	35.475	3.92092	132.378	13.8166	22.592	91.6748	6.16144	3586.52	43.6902	518.495	112.773	4018.75	157.21
wm 5	25.9152	28.3764	135.946	268.852	63.5574	80.2068	30.1137	10.5688	116.257	18.9659	18.8211	45.4602	8.25233	5241.24	80.6412	293.609	107.57	4631.87	170.982
wm 4	16.9281	38.7935	155.527	324.102	60.6589	182.506	31.5638	4.05568	101.921	58.0139	86.58	122.376	3.52668	5684.66	99.4524	1169.8	687.174	2216.34	126.255
wm 3	23.6236	30.8497	147.3	248.048	56.6967	87.2685	15.008	3.3351	89.3529	21.9561	45.7187	32.6562	4.58576	5237.36	42.3836	291.821	183.57	4269.35	145.633
wm 2	19.6416	15.4803	174.777	227.21	89.5525	86.8893	40.7814	6.32527	51.4344	44.9427	44.4434	35.4548	8.32273	3840.77	46.6073	290.796	116.352	5324.88	213.561
wm 1	17.1511	29.1384	183.498	249.52	73.768	127.434	19.3641	3.6884	87.2306	41.4945	66.2068	66.76	2.02862	4143.73	51.6376	429.883	215.403	5774.19	164.503
average gm	64.8993	33.8594	121.776	178.758	39.8238	62.44	7.77608	1.39307	22.3574	6.33125	8.78661	12.0277	0.37603	3275.09	26.0654	88.206	29.5746	4794.89	123.775
average wm	18.6103	28.9698	157.643	268.82	66.8322	109.05	28.7177	5.31569	96.4289	33.1983	47.3936	65.7303	5.47959	4622.38	60.7354	499.067	237.14	4372.56	163.024
gm_vs_wm LogFC	1.72796	0.163021	-0.440805	-0.656825	-0.793129	-0.869814	-1.94084	-1.98928	-2.162	-2.44353	-2.47767	-2.51261	-3.88314	-0.558275	-1.29462	-2.5756	-3.07522	0.0737362	-0.457785
gm_vs_wm FDR	0.000201382	0.758138	0.0171703	0.00071527	0.0532802	0.000486348	0.000147772	0.0215996	7.4624e-05	1.95443e-07	0.000808493	3.54204e-07	0.000436822	0.030285	0.000199453	1.57738e-10	2.2003e-12	0.891745	0.0469198

## Sheet: cholesterol
external_gene_name	Pcsk9	Scd	Snai2	Acss3	Tm7sf2	Fads1	Srebf1	Cyp51	Mecr	Elovl5	Pmvk	Acsl3	Igf2	Cln6	Fdft1	Nsdhl	Fdps	Akr1c14	Insig1	Sqle	Fasn	Mcat	Dhcr24	Msmo1	Tecr	Fgfr1	Aacs	Hacd2	Sc5d	Cyp26b1	Acadsb	Dab2	Srebf2	Acly	Acaca	Eci1	Gcdh	Ebp	Acad10	Ahr	Acacb	Tspo	Dkk3	Acot8	Adm	Hacd4	Npc1	Acot9	Ahrr
gm 6	30.4455	110.802	126.44	7.4866	142.412	70.8732	123.945	1005.7	3.16101	4.32559	37.1003	205.965	141.58	100.32	101.319	94.6639	128.603	29.6137	73.036	156.72	153.392	7.81934	683.777	601.424	39.7622	46.916	19.9643	2.82827	290.314	726.201	4.99107	271.514	627.544	322.589	9.98214	46.4169	12.8104	27.1181	3.66012	16.4705	1.16458	391.965	165.204	20.1306	83.85	1.99643	18.7997	37.7658	0
gm 5	11.0005	74.917	68.0891	5.31057	127.833	38.1223	67.3304	776.481	1.70697	0.56899	39.2603	136.368	48.7434	43.0536	92.7453	107.349	114.936	6.82787	69.2271	154.765	59.7439	4.17259	604.646	597.439	29.3978	21.8113	27.3115	7.96586	224.751	7270.74	0.379326	200.284	521.764	208.44	3.22427	46.0882	9.10383	39.0706	3.79326	7.39687	0	211.095	223.803	23.7079	293.978	0.948316	23.1389	29.5875	4.17259
gm 4	19.16	133.733	245.016	9.48322	155.215	101.606	125.604	1029.03	0	0	33.0945	259.531	142.248	83.6072	78.3817	88.8326	100.832	46.4484	68.8985	238.048	117.282	5.41898	638.472	621.248	34.8363	47.9967	29.8044	13.1604	222.372	1231.08	16.8376	281.981	609.829	281.013	2.12889	51.4803	15.8699	40.4488	4.45131	26.7079	2.51596	305.979	220.436	22.8371	143.797	0	17.8052	17.8052	0
gm 3	37.1736	115.931	144.441	14.4914	163.973	60.1708	118.136	992.661	3.1503	4.25291	60.8009	188.231	115.931	88.8386	96.2418	82.3805	133.415	38.4337	56.548	159.72	133.573	7.08819	626.281	559.652	38.2762	37.1736	18.2718	4.25291	261.948	1278.87	8.03328	217.371	631.321	250.134	14.1764	59.6983	15.1215	40.4814	7.56073	8.97837	3.46534	385.912	216.111	17.9567	187.758	3.46534	16.5391	25.36	0
gm 2	20.1252	63.1514	128.905	6.59273	98.0235	42.1588	114.679	891.407	4.68431	6.24575	30.5347	178.177	95.2476	66.1008	87.0935	90.2163	91.0838	37.8215	49.4455	141.744	94.2067	16.1348	553.963	443.795	30.7082	31.7492	35.3926	7.98067	226.755	1902.18	6.41924	265.618	553.963	196.22	9.36862	43.7202	6.24575	24.8095	2.25541	4.8578	3.46986	412.913	234.389	23.4215	192.404	3.29637	27.2384	22.5541	3.12287
gm 1	26.045	46.7995	82.0009	12.6155	87.4948	42.3231	95.0234	707.487	1.62781	2.23824	38.05	170.106	51.683	58.3977	95.4304	69.9958	122.289	21.365	41.1022	126.562	88.7156	5.49386	667.809	416.109	30.5214	30.5214	22.9928	1.01738	217.313	1745.22	7.12167	201.645	622.434	236.846	7.7321	49.0378	9.56338	39.8813	5.90081	10.1738	0.610429	399.22	216.702	35.8118	198.186	0	17.2955	30.9284	1.01738
wm 6	0	12.6963	23.3388	1.12026	28.38	13.8166	42.3832	237.122	0	2.05381	17.3641	55.0796	30.9939	34.168	35.475	29.6869	39.0225	1.49368	14.7501	54.3327	45.744	5.60131	257.474	237.869	16.2438	18.4843	8.9621	1.30697	115.014	1343.19	7.09499	118.374	287.907	107.919	0	36.0351	9.89565	22.592	1.49368	8.21526	0.373421	277.638	266.436	37.7155	245.711	2.05381	41.6364	44.8105	10.2691
wm 5	2.46122	12.5957	27.2182	0	46.1841	16.3599	39.2347	356.587	1.59255	3.04033	13.8987	88.0248	53.423	37.2079	44.5915	38.6556	47.6319	16.7942	30.4033	64.8604	65.8738	0.289555	304.467	315.036	14.9121	28.666	12.1613	2.02689	163.02	1801.61	4.05377	161.427	349.349	143.475	3.04033	38.8004	8.25233	19.6898	3.32989	8.25233	1.15822	264.075	325.026	27.363	238.883	3.61944	39.3795	41.4064	0.723888
wm 4	1.058	16.0464	20.8074	0.176334	50.7842	21.1601	29.6241	405.921	1.41067	1.058	15.5174	90.6357	5.11369	19.3968	36.3248	46.5522	71.4153	0	29.2715	89.4014	45.6705	6.17169	420.733	307.879	24.5104	19.2204	20.2784	2.99768	116.557	469.754	3.70302	126.784	392.167	166.283	6.70069	24.6868	2.11601	22.2181	0.88167	12.3434	4.76102	225.002	267.146	37.0301	426.905	2.11601	29.8005	30.6821	0.88167
wm 3	3.3351	20.5665	47.3862	0.972738	40.4381	20.7054	63.6448	532.782	0.833775	1.25066	17.6482	121.453	88.1023	44.3291	57.3915	45.3018	73.7891	22.234	30.9886	92.827	67.2579	5.5585	411.329	343.515	23.7626	25.1522	12.2287	2.50133	175.51	1314.72	4.30784	159.112	460.105	211.362	10.0053	35.5744	7.92087	16.3976	2.2234	4.58576	0.972738	280.288	325.867	39.0485	173.842	1.25066	22.6509	57.3915	0.694813
wm 2	0.166455	9.82081	37.6187	6.99109	31.4599	9.155	33.1244	412.807	1.49809	0	15.3138	79.8982	66.7482	32.1257	45.775	51.4344	48.4383	32.6251	35.1219	87.888	40.6149	4.32782	302.947	295.29	17.9771	14.3151	13.6493	9.48791	143.817	1938.86	2.99618	163.458	338.069	145.814	3.16263	23.803	6.32527	16.9784	6.65818	7.82336	0	258.504	334.074	42.4459	236.365	3.99491	24.1359	40.9478	0.332909
wm 1	0.55326	13.0938	22.4992	6.08586	28.2163	30.7981	22.1304	317.387	0.73768	0	29.876	85.202	33.9333	39.4659	44.9985	44.9985	52.0064	14.7536	35.2242	90.7346	55.5104	2.02862	274.97	280.134	14.7536	14.0159	19.7329	2.7663	109.914	1622.34	2.95072	129.278	312.776	122.455	5.5326	26.1876	8.48332	39.2815	3.50398	8.48332	0.18442	178.703	320.891	28.0318	321.075	1.8442	30.0605	43.892	1.29094
average gm	23.9916	90.8889	132.482	9.33001	129.159	59.209	107.453	900.46	2.3884	2.93858	39.8068	189.73	99.2389	73.3864	91.8686	88.9064	115.193	30.085	59.7095	162.927	107.819	7.68797	629.158	539.944	33.917	36.028	25.6229	6.20091	240.575	2359.05	7.29702	239.735	594.476	249.207	7.76873	49.407	11.4525	35.3016	4.60361	12.4309	1.87103	351.181	212.774	23.9776	183.329	1.61774	20.1361	27.3335	1.38547
average wm	1.26234	14.1366	29.8114	2.55771	37.5771	18.6658	38.357	377.101	1.01213	1.2338	18.2697	86.7156	46.3857	34.4489	44.0927	42.7716	55.3839	14.6501	29.2933	80.0073	53.4453	3.99625	328.653	296.621	18.6933	19.9757	14.5021	3.51451	137.305	1415.08	4.18442	143.072	356.729	149.551	4.74026	30.8479	7.16557	22.8595	3.01513	8.2839	1.24164	247.368	306.573	35.2725	273.797	2.47984	31.2773	43.1884	2.36555
gm_vs_wm LogFC	4.12551	2.62663	2.075	1.79958	1.71063	1.5905	1.4136	1.19088	1.1636	1.1602	1.0614	1.06057	1.02896	1.01934	0.996049	0.994341	0.992836	0.970846	0.96491	0.958462	0.940143	0.87196	0.871783	0.799598	0.790816	0.774333	0.758427	0.749948	0.744356	0.709517	0.705492	0.676955	0.671249	0.66982	0.65283	0.610137	0.602075	0.56275	0.543195	0.499758	0.498128	0.434724	-0.58965	-0.62332	-0.636208	-0.667472	-0.700703	-0.720399	-0.819729
gm_vs_wm FDR	1.1603e-11	7.18083e-14	2.81427e-12	0.0826394	6.33921e-15	7.98108e-07	1.5326e-08	1.43073e-10	0.464182	0.549063	0.000230634	6.1963e-08	0.0716221	7.15236e-05	3.09928e-08	3.54204e-07	7.57969e-07	0.389773	0.000160586	1.00988e-06	9.86277e-05	0.353833	7.57089e-08	3.82783e-07	0.00274762	0.0149716	0.0364283	0.506591	1.0152e-05	0.327626	0.492479	2.78957e-05	1.01566e-05	0.0006944	0.591986	0.0121468	0.346394	0.112167	0.630311	0.494335	0.8416	0.0545015	0.000115291	0.0349928	0.0689029	0.717719	0.0253396	0.00925735	0.75604
[truncated: 9 more columns]

## Sheet: ECM
	core matrisome																																				matrisome associated
external_gene_name	Rspo2	Spock3	Mfap5	Efemp1	Igfbp4	Col9a2	Igfbp6	Igfbp2	Lama5	Col6a2	Fbn1	Col4a1	Tinagl1	Ecm1	Col8a1	Lama1	Igfbp7	Cyr61	Vcan	Nov	Ltbp2	Col12a1	Col5a3	Thbs2	Mfge8	Ctgf	Col6a1	Mgp	Fndc1	Matn4	Eln	Tnc	Postn	Spp1	Ltbp1	Fbln2	Wnt16	Sema3d	Sfrp4	Sema3f	Anxa3	Bmp3	Pik3ip1	Htra3	Sulf1	Lox	Slpi	Tgfb2	Fstl3
gm 6	318.106	46.2873	1019.44	89.3824	278.362	193.449	142.373	6947.25	24.7398	89.8612	216.752	693.033	122.741	4.30951	218.189	7.50174	130.562	366.308	44.8508	83.796	39.7432	97.2033	10.5344	39.9029	615.142	2269.67	11.6516	418.501	10.8536	1.75573	30.0069	100.396	18.8341	21.7072	2.87301	0	78.6884	305.017	79.6461	99.1187	317.627	49.9584	72.9424	4.30951	106.94	850.888	90.9785	180.84	28.8897
gm 5	33.2343	0	147.599	23.655	22.091	120.816	22.2865	8984.79	14.4667	351.11	455.701	1687.52	595.676	17.2036	740.929	25.4145	449.054	952.651	11.7297	10.9478	139.975	76.6344	24.046	43.0091	1366.32	5202.34	42.8136	349.351	53.3704	8.21082	108.5	51.0244	26.0009	22.2865	7.03785	2.34595	7.23334	48.483	0.390992	7.23334	58.4532	7.42884	26.5874	18.9631	299.891	1027.92	512.785	305.364	74.8749
gm 4	476.067	62.3379	896.983	105.274	197.254	184.499	163.659	4745.58	7.90451	193.661	155.935	787.397	147.671	9.52135	292.826	16.8869	190.786	553.675	18.863	93.7763	47.7864	67.1884	17.7852	52.4572	619.426	2101.16	10.5992	531.04	24.2525	1.61683	49.7625	36.6482	18.863	26.9472	0.179648	1.97613	79.5841	232.105	90.9019	56.4095	231.027	13.8329	59.6432	12.0364	110.484	778.056	136.173	117.49	22.8153
gm 3	194.632	40.1598	868.174	73.2503	184.705	142.289	126.045	5144.37	3.45946	156.277	218.548	818.087	195.685	15.9436	332.108	7.21974	252.54	665.419	27.6757	80.6204	67.2338	86.0352	8.72385	57.4571	743.483	2778.25	19.5535	368.508	18.9518	5.11398	36.5499	88.893	6.16686	27.2244	0.300822	0	42.7168	250.134	39.5582	62.5711	283.976	42.8672	58.6604	7.06933	146.35	999.483	102.881	128	37.4524
gm 2	116.43	11.8142	727.686	43.8324	151.016	104.787	75.3369	8609.47	12.4991	196.218	187.315	869.114	344.153	11.8142	369.151	5.13661	237.654	977.154	20.204	66.4335	69.0018	73.9671	8.90345	80.1311	990.852	4625.17	22.6011	427.366	14.5537	3.76685	97.2531	81.5008	19.8615	28.0801	4.96539	0.17122	59.9271	127.045	28.2513	73.4535	290.218	25.5118	33.0455	16.7796	175.501	921.336	128.073	205.636	42.4626
gm 1	87.2362	16.3568	715.256	39.7813	121.767	79.9666	78.9569	6390.26	14.9432	230.005	249.996	1141.14	321.078	14.9432	511.907	10.0968	168.011	457.788	28.271	84.4091	91.4769	99.5543	28.8768	71.6872	1127	3701.68	25.8478	359.446	30.8962	5.85614	92.4866	158.721	23.4245	46.8491	12.1161	5.85614	40.3871	195.272	43.4162	77.7453	262.92	34.9349	36.9542	8.07743	220.716	1289.56	210.619	307.144	38.5697
wm 6	0	0	40.2231	0.59443	6.34059	21.2013	19.0218	1888.5	28.7308	376.274	500.708	1881.37	734.715	26.7493	885.899	11.2942	513.786	1321.42	46.3655	211.023	186.651	142.465	32.6936	104.223	4467.74	11363.3	68.5576	1676.49	75.6907	38.2417	466.231	550.244	172.979	119.679	100.459	102.044	0	10.8979	2.77401	8.91645	74.7	8.91645	16.8422	25.3623	347.543	2208.31	860.14	539.544	173.97
wm 5	2.20689	1.47126	64.7355	18.8322	65.4712	33.2505	19.1264	3519.99	25.4528	453.443	587.916	2253.68	550.399	33.9862	1085.5	42.5195	468.597	1405.06	81.9493	118.584	193.912	280.423	56.7907	167.43	2355.64	11313.7	80.9194	1458.9	123.292	16.7724	299.99	298.372	138.446	109.315	51.9355	99.1631	3.3839	25.8942	5.44367	26.3356	87.5401	14.7126	15.3011	25.1586	371.494	2209.69	602.482	482.721	105.195
wm 4	0	0.182345	37.7455	0	6.56444	17.3228	21.8815	777.703	30.634	355.209	519.137	2277.13	910.633	26.6224	1184.52	18.2345	760.38	1799.93	102.843	323.663	205.868	238.325	25.7107	157.546	4783.29	15516.7	70.75	2503.42	68.9266	22.2461	631.28	1209.68	265.13	710.6	132.747	175.052	3.09987	13.4936	12.2171	17.5052	78.9556	16.2287	41.7571	13.4936	503.638	1853.18	346.092	729.929	139.859
wm 3	13.1395	7.46877	64.4527	20.8849	57.2606	28.492	46.334	4267.85	25.4491	429.869	529.038	1987.8	514.792	25.0342	782.699	29.0452	401.377	1254.89	42.1847	137.204	153.94	197.507	59.4735	145.364	1556.55	7144.85	86.1675	779.242	114.936	17.0122	252.693	290.452	90.5934	182.708	21.1615	49.7918	6.36229	52.8346	15.2142	23.5128	111.063	17.4271	26.279	22.6829	290.037	1921.55	221.574	397.919	69.1553
wm 2	3.72839	0	44.0628	3.21997	3.89786	23.0482	28.6408	3943.45	19.1504	494.181	482.657	2321.43	588.238	29.9966	859.393	27.7934	607.388	1854.19	47.4522	141.34	233.872	198.791	48.469	236.414	1729.8	10909.1	88.1255	935.317	78.1267	14.5746	320.641	296.068	133.544	118.461	37.7923	32.1997	0	30.3355	1.69472	19.9977	37.4533	5.93152	14.4051	21.184	282.171	1921.14	268.274	516.551	82.0245
wm 1	2.24405	0	49.9302	7.85419	21.3185	19.4485	26.5546	3377.3	33.2868	428.24	586.259	2292.68	535.02	25.2456	948.861	39.458	590.747	1761.96	52.3613	139.131	200.282	258.253	59.0934	216.177	2060.98	12620.7	70.1267	1256.48	105.845	14.2123	323.518	435.908	100.421	218.421	32.7258	41.702	0	26.3676	3.55309	17.3914	66.1996	4.67511	16.8304	30.1077	439.087	2309.51	330.25	487.895	106.593
average gm	204.284	29.4927	729.189	62.5292	159.199	137.634	101.443	6803.62	13.0021	202.855	247.374	999.382	287.834	12.2893	410.852	12.0427	238.101	662.166	25.2657	69.9972	75.8695	83.4305	16.4783	57.4408	910.371	3446.38	22.1778	409.035	25.4797	4.38672	69.0932	86.1973	18.8585	28.8491	4.57881	1.72491	51.4228	193.009	47.0274	62.7552	240.704	29.089	47.9722	11.2059	176.647	977.874	196.918	207.412	40.8441
average wm	3.55314	1.5204	50.1916	8.56427	26.8089	23.7939	26.9265	2962.47	27.1173	422.869	534.286	2169.01	638.966	27.9391	957.811	28.0575	557.046	1566.24	62.1926	178.491	195.754	219.294	47.0385	171.192	2825.66	11478.1	77.4411	1434.98	94.4694	20.5099	382.392	513.454	150.186	243.197	62.8035	83.3253	2.14101	26.6372	6.81613	18.9432	75.9853	11.3153	21.9025	22.9982	372.328	2070.56	438.135	525.76	112.799
gm_vs_wm LogFC	5.82594	4.24134	3.85932	2.86012	2.56718	2.52806	1.91168	1.19947	-1.05963	-1.06031	-1.11124	-1.11803	-1.15067	-1.18649	-1.22134	-1.22363	-1.22625	-1.24202	-1.29698	-1.34963	-1.36843	-1.39423	-1.51814	-1.57547	-1.63407	-1.73573	-1.80676	-1.81059	-1.89349	-2.22465	-2.46906	-2.57425	-2.99508	-3.07517	-3.77915	-5.60148	4.55654	2.85374	2.77985	1.72525	1.66286	1.35874	1.13156	-1.03898	-1.07607	-1.08235	-1.15395	-1.34226	-1.46559
gm_vs_wm FDR	3.35629e-09	0.00378719	8.92687e-29	0.000904954	0.000394241	8.04259e-25	1.59405e-06	0.00173172	0.0180402	5.6796e-05	1.76813e-06	1.10657e-06	0.00151366	0.00069763	5.18545e-06	0.0154682	9.5204e-06	1.10657e-06	0.000209209	0.00147015	3.09367e-07	8.26226e-14	4.75604e-05	1.70702e-11	8.0396e-07	1.15891e-09	2.04923e-09	1.63789e-12	3.36188e-08	2.22497e-06	1.17259e-13	2.29023e-10	2.02001e-20	2.51629e-12	6.38451e-07	6.99913e-11	1.91092e-06	1.88826e-11	0.000762648	0.000229588	1.36916e-06	0.0121413	0.00253789	0.0191536	6.52162e-05	5.1173e-10	0.0237802	1.46698e-07	1.31318e-06
[truncated: 23 more columns]
